# Supplementary material for: An ancestral molecular response to nanomaterial particulates
Source: Nat Nanotechnol. 2023 May 8;18(8):957–66. doi: 10.1038/s41565-023-01393-4 (PMC10427433; doi:10.1038/s41565-023-01393-4)
Supplement: Supplementary file 3 — The file contains all the supplementary tables as a combined workbook with multiple tabs. The tabs have been named to match the individual tables. Each table has a legend or description of its content. [file 41565_2023_1393_MOESM3_ESM.xlsx]

## Sheet: Table_S1
Supplementary Table 1: Meta Analysis Gene Rank
ENSG00000099622
ENSG00000150347
ENSG00000159216
ENSG00000120694
ENSG00000134107
ENSG00000067082
ENSG00000148926
ENSG00000115306
ENSG00000115738
ENSG00000112715
ENSG00000116741
ENSG00000170525
ENSG00000163110
ENSG00000162772
ENSG00000054523
ENSG00000127603
ENSG00000003402
ENSG00000196372
ENSG00000118503
ENSG00000122952
ENSG00000109861
ENSG00000147852
ENSG00000197063
ENSG00000140416
ENSG00000109971
ENSG00000198363
ENSG00000124588
ENSG00000095383
ENSG00000165030
ENSG00000124831
ENSG00000171793
ENSG00000196923
ENSG00000120738
ENSG00000188529
ENSG00000101191
ENSG00000157557
ENSG00000112972
ENSG00000117616
ENSG00000125968
ENSG00000023445
ENSG00000196781
ENSG00000125844
ENSG00000182287
ENSG00000173559
ENSG00000072274
ENSG00000129292
ENSG00000221978
ENSG00000147872
ENSG00000166012
ENSG00000174306
ENSG00000114770
ENSG00000177606
ENSG00000116560
ENSG00000185022
ENSG00000013441
ENSG00000102178
ENSG00000115758
ENSG00000119397
ENSG00000141447
ENSG00000110911
ENSG00000086061
ENSG00000141644
ENSG00000065150
ENSG00000004455
ENSG00000152795
ENSG00000006652
ENSG00000106077
ENSG00000120129
ENSG00000134690
ENSG00000148090
ENSG00000133943
ENSG00000114857
ENSG00000198431
ENSG00000166900
ENSG00000120833
ENSG00000133794
ENSG00000005810
ENSG00000088448
ENSG00000124523
ENSG00000136824
ENSG00000139112
ENSG00000135069
ENSG00000165475
ENSG00000121579
ENSG00000079332
ENSG00000159140
ENSG00000127824
ENSG00000180817
ENSG00000213626
ENSG00000149809
ENSG00000185650
ENSG00000023287
ENSG00000010292
ENSG00000101109
ENSG00000169919
ENSG00000011422
ENSG00000105993
ENSG00000107201
ENSG00000103353
ENSG00000105516
ENSG00000147548
ENSG00000213347
ENSG00000131979
ENSG00000134324
ENSG00000169504
ENSG00000116604
ENSG00000116260
ENSG00000143622
ENSG00000113161
ENSG00000100380
ENSG00000115641
ENSG00000159259
ENSG00000070214
ENSG00000101187
ENSG00000099860
ENSG00000134313
ENSG00000135930
ENSG00000171467
ENSG00000087074
ENSG00000147421
ENSG00000167522
ENSG00000198625
ENSG00000176974
ENSG00000101255
ENSG00000175197
ENSG00000077684
ENSG00000133789
ENSG00000165795
ENSG00000148459
ENSG00000111371
ENSG00000205726
ENSG00000101745
ENSG00000164830
ENSG00000146143
ENSG00000166508
ENSG00000176463
ENSG00000244754
ENSG00000086300
ENSG00000134294
ENSG00000157954
ENSG00000124181
ENSG00000206053
ENSG00000101290
ENSG00000116679
ENSG00000047849
ENSG00000071539
ENSG00000137575
ENSG00000123933
ENSG00000160310
ENSG00000120686
ENSG00000106344
ENSG00000166387
ENSG00000135316
ENSG00000156787
ENSG00000153250
ENSG00000131153
ENSG00000174197
ENSG00000132002
ENSG00000068028
ENSG00000136811
ENSG00000101019
ENSG00000125818
ENSG00000127481
ENSG00000171552
ENSG00000164733
ENSG00000070495
ENSG00000064393
ENSG00000100201
ENSG00000111276
ENSG00000163660
ENSG00000157106
ENSG00000068078
ENSG00000050344
ENSG00000095787
ENSG00000168003
ENSG00000167074
ENSG00000114439
ENSG00000163956
ENSG00000120438
ENSG00000188130
ENSG00000119326
ENSG00000023330
ENSG00000197381
ENSG00000134884
ENSG00000141458
ENSG00000147162
ENSG00000100614
ENSG00000145287
ENSG00000146232
ENSG00000144136
ENSG00000008294
ENSG00000124225
ENSG00000117139
ENSG00000128228
ENSG00000116754
ENSG00000106829
ENSG00000129351
ENSG00000142192
ENSG00000102265
ENSG00000176890
ENSG00000040341
ENSG00000184216
ENSG00000073008
ENSG00000017260
ENSG00000091527
ENSG00000011454
ENSG00000159788
ENSG00000116584
ENSG00000124120
ENSG00000160213
ENSG00000129657
ENSG00000197555
ENSG00000112739
ENSG00000132950
ENSG00000214063
ENSG00000168209
ENSG00000169905
ENSG00000100526
ENSG00000025770
ENSG00000170791
ENSG00000134109
ENSG00000010295
ENSG00000197563
ENSG00000187239
ENSG00000104064
ENSG00000086102
ENSG00000124783
ENSG00000143179
ENSG00000112118
ENSG00000110066
ENSG00000154743
ENSG00000100034
ENSG00000103550
ENSG00000198301
ENSG00000101236
ENSG00000110321
ENSG00000161800
ENSG00000177595
ENSG00000168066
ENSG00000166233
ENSG00000142949
ENSG00000197321
ENSG00000106804
ENSG00000142227
ENSG00000171223
ENSG00000137834
ENSG00000094916
ENSG00000060237
ENSG00000145050
ENSG00000004478
ENSG00000154642
ENSG00000175591
ENSG00000105939
ENSG00000171453
ENSG00000164828
ENSG00000197771
ENSG00000115520
ENSG00000140718
ENSG00000099204
ENSG00000117308
ENSG00000169155
ENSG00000169641
ENSG00000170606
ENSG00000080839
ENSG00000136261
ENSG00000085117
ENSG00000170312
ENSG00000164070
ENSG00000160299
ENSG00000107937
ENSG00000070010
ENSG00000125354
ENSG00000131470
ENSG00000101040
ENSG00000118482
ENSG00000072310
ENSG00000169249
ENSG00000115053
ENSG00000086758
ENSG00000100417
ENSG00000163848
ENSG00000170776
ENSG00000145675
ENSG00000100354
ENSG00000008513
ENSG00000132326
ENSG00000123146
ENSG00000183337
ENSG00000165304
ENSG00000145779
ENSG00000137955
ENSG00000016864
ENSG00000134222
ENSG00000100307
ENSG00000167325
ENSG00000155090
ENSG00000110713
ENSG00000001461
ENSG00000148450
ENSG00000106460
ENSG00000118960
ENSG00000111445
ENSG00000152520
ENSG00000117399
ENSG00000102531
ENSG00000182670
ENSG00000059728
ENSG00000139218
ENSG00000138778
ENSG00000102908
ENSG00000104687
ENSG00000143549
ENSG00000003756
ENSG00000013810
ENSG00000038382
ENSG00000029363
ENSG00000104218
ENSG00000123485
ENSG00000158467
ENSG00000130164
ENSG00000159399
ENSG00000145687
ENSG00000176102
ENSG00000130826
ENSG00000132780
ENSG00000136997
ENSG00000122566
ENSG00000101265
ENSG00000111679
ENSG00000034152
ENSG00000211584
ENSG00000123131
ENSG00000113615
ENSG00000156313
ENSG00000164985
ENSG00000103351
ENSG00000011198
ENSG00000155111
ENSG00000077721
ENSG00000064601
ENSG00000143970
ENSG00000068745
ENSG00000111602
ENSG00000132680
ENSG00000013364
ENSG00000118515
ENSG00000143013
ENSG00000020256
ENSG00000072210
ENSG00000166851
ENSG00000120802
ENSG00000140105
ENSG00000088325
ENSG00000102804
ENSG00000089248
ENSG00000145901
ENSG00000120899
ENSG00000131446
ENSG00000162734
ENSG00000113368
ENSG00000174371
ENSG00000174718
ENSG00000134574
ENSG00000101972
ENSG00000130559
ENSG00000085832
ENSG00000168078
ENSG00000010322
ENSG00000127948
ENSG00000092964
ENSG00000196405
ENSG00000072110
ENSG00000086062
ENSG00000147130
ENSG00000117450
ENSG00000100345
ENSG00000198176
ENSG00000173638
ENSG00000048991
ENSG00000076003
ENSG00000087586
ENSG00000010244
ENSG00000121691
ENSG00000160953
ENSG00000112419
ENSG00000152457
ENSG00000187741
ENSG00000042317
ENSG00000102606
ENSG00000185222
ENSG00000112578
ENSG00000164104
ENSG00000108829
ENSG00000129003
ENSG00000131051
ENSG00000100647
ENSG00000158050
ENSG00000134138
ENSG00000090006
ENSG00000133119
ENSG00000114107
ENSG00000125347
ENSG00000171700
ENSG00000106080
ENSG00000070444
ENSG00000112773
ENSG00000108654
ENSG00000158828
ENSG00000138758
ENSG00000167900
ENSG00000134480
ENSG00000178585
ENSG00000153187
ENSG00000120158
ENSG00000096060
ENSG00000142733
ENSG00000136982
ENSG00000139163
ENSG00000135924
ENSG00000115762
ENSG00000139514
ENSG00000139734
ENSG00000105835
ENSG00000056586
ENSG00000197694
ENSG00000100731
ENSG00000053254
ENSG00000078699
ENSG00000105173
ENSG00000134905
ENSG00000172183
ENSG00000116984
ENSG00000096746
ENSG00000024862
ENSG00000136933
ENSG00000112312
ENSG00000121057
ENSG00000071243
ENSG00000100099
ENSG00000163659
ENSG00000142634
ENSG00000121892
ENSG00000118200
ENSG00000100418
ENSG00000110315
ENSG00000107771
ENSG00000107438
ENSG00000163820
ENSG00000136867
ENSG00000147454
ENSG00000110721
ENSG00000164032
ENSG00000120690
ENSG00000104419
ENSG00000117724
ENSG00000108848
ENSG00000163931
ENSG00000107077
ENSG00000100401
ENSG00000171791
ENSG00000119801
ENSG00000177189
ENSG00000133703
ENSG00000143190
ENSG00000101224
ENSG00000015475
ENSG00000104427
ENSG00000183255
ENSG00000159479
ENSG00000051523
ENSG00000155096
ENSG00000159176
ENSG00000182606
ENSG00000117394
ENSG00000100219
ENSG00000177200
ENSG00000106268
ENSG00000179115
ENSG00000078304
ENSG00000143409
ENSG00000140455
ENSG00000005893
ENSG00000077157
ENSG00000112679
ENSG00000184470
ENSG00000123992
ENSG00000124207
ENSG00000166801
ENSG00000139684
ENSG00000129255
ENSG00000167978
ENSG00000136243
ENSG00000136104
ENSG00000106462
ENSG00000197971
ENSG00000167186
ENSG00000104549
ENSG00000141524
ENSG00000080823
ENSG00000131669
ENSG00000172216
ENSG00000089685
ENSG00000033800
ENSG00000128928
ENSG00000150764
ENSG00000141027
ENSG00000134852
ENSG00000198722
ENSG00000101940
ENSG00000110841
ENSG00000185551
ENSG00000143162
ENSG00000149577
ENSG00000256525
ENSG00000111206
ENSG00000086475
ENSG00000198900
ENSG00000152348
ENSG00000083312
ENSG00000196323
ENSG00000089050
ENSG00000080822
ENSG00000151500
ENSG00000125648
ENSG00000135720
ENSG00000135124
ENSG00000170854
ENSG00000128567
ENSG00000088986
ENSG00000119655
ENSG00000115687
ENSG00000109046
ENSG00000144677
ENSG00000162783
ENSG00000128294
ENSG00000159388
ENSG00000115233
ENSG00000179958
ENSG00000116161
ENSG00000156675
ENSG00000196305
ENSG00000058804
ENSG00000167258
ENSG00000163516
ENSG00000152465
ENSG00000148154
ENSG00000071127
ENSG00000198171
ENSG00000103966
ENSG00000047056
ENSG00000166471
ENSG00000151693
ENSG00000172766
ENSG00000113569
ENSG00000112983
ENSG00000142197
ENSG00000151694
ENSG00000115946
ENSG00000149930
ENSG00000163050
ENSG00000197969
ENSG00000163939
ENSG00000137547
ENSG00000151287
ENSG00000175354
ENSG00000141646
ENSG00000166579
ENSG00000165732
ENSG00000113916
ENSG00000165819
ENSG00000161981
ENSG00000107521
ENSG00000134108
ENSG00000106723
ENSG00000087269
ENSG00000083544
ENSG00000133606
ENSG00000089280
ENSG00000076864
ENSG00000172456
ENSG00000111666
ENSG00000138613
ENSG00000157540
ENSG00000092108
ENSG00000118564
ENSG00000100297
ENSG00000113648
ENSG00000104691
ENSG00000107902
ENSG00000107758
ENSG00000100162
ENSG00000137478
ENSG00000166974
ENSG00000139746
ENSG00000197451
ENSG00000101310
ENSG00000186716
ENSG00000166986
ENSG00000006744
ENSG00000185963
ENSG00000159147
ENSG00000143819
ENSG00000169136
ENSG00000160255
ENSG00000163788
ENSG00000158042
ENSG00000100097
ENSG00000125676
ENSG00000083223
ENSG00000114738
ENSG00000184445
ENSG00000132600
ENSG00000135365
ENSG00000051108
ENSG00000168610
ENSG00000185420
ENSG00000165219
ENSG00000149084
ENSG00000093000
ENSG00000143870
ENSG00000126001
ENSG00000110921
ENSG00000154767
ENSG00000115204
ENSG00000110200
ENSG00000150907
ENSG00000137267
ENSG00000106305
ENSG00000138095
ENSG00000102103
ENSG00000121390
ENSG00000204628
ENSG00000105011
ENSG00000108389
ENSG00000196083
ENSG00000044574
ENSG00000090889
ENSG00000091436
ENSG00000083799
ENSG00000053501
ENSG00000110218
ENSG00000163947
ENSG00000149929
ENSG00000075702
ENSG00000131462
ENSG00000055332
ENSG00000172831
ENSG00000179163
ENSG00000122435
ENSG00000135040
ENSG00000118096
ENSG00000117625
ENSG00000133858
ENSG00000176170
ENSG00000113163
ENSG00000132964
ENSG00000138468
ENSG00000065802
ENSG00000151690
ENSG00000198911
ENSG00000104907
ENSG00000078674
ENSG00000099785
ENSG00000008083
ENSG00000143442
ENSG00000023909
ENSG00000174780
ENSG00000156110
ENSG00000105968
ENSG00000115977
ENSG00000118260
ENSG00000157350
ENSG00000159200
ENSG00000117682
ENSG00000106263
ENSG00000118961
ENSG00000196449
ENSG00000138092
ENSG00000111647
ENSG00000148481
ENSG00000109320
ENSG00000106683
ENSG00000173221
ENSG00000175662
ENSG00000137880
ENSG00000138834
ENSG00000030582
ENSG00000147471
ENSG00000135655
ENSG00000114480
ENSG00000035862
ENSG00000135049
ENSG00000198833
ENSG00000106605
ENSG00000105926
ENSG00000112200
ENSG00000164442
ENSG00000198604
ENSG00000090674
ENSG00000164548
ENSG00000155304
ENSG00000100823
ENSG00000197622
ENSG00000138760
ENSG00000132824
ENSG00000120699
ENSG00000164292
ENSG00000007255
ENSG00000117305
ENSG00000166681
ENSG00000162585
ENSG00000204178
ENSG00000108175
ENSG00000013375
ENSG00000179218
ENSG00000163468
ENSG00000134243
ENSG00000185917
ENSG00000143569
ENSG00000021776
ENSG00000085365
ENSG00000169925
ENSG00000163950
ENSG00000108641
ENSG00000116497
ENSG00000101079
ENSG00000078403
ENSG00000143384
ENSG00000137106
ENSG00000110888
ENSG00000167695
ENSG00000134744
ENSG00000099968
ENSG00000138442
ENSG00000147065
ENSG00000083123
ENSG00000151726
ENSG00000090686
ENSG00000160746
ENSG00000159363
ENSG00000060971
ENSG00000014641
ENSG00000135052
ENSG00000168397
ENSG00000002549
ENSG00000130309
ENSG00000115042
ENSG00000204120
ENSG00000181704
ENSG00000117155
ENSG00000130313
ENSG00000062716
ENSG00000100353
ENSG00000186350
ENSG00000102710
ENSG00000010818
ENSG00000171492
ENSG00000146247
ENSG00000151929
ENSG00000167081
ENSG00000086712
ENSG00000118705
ENSG00000052802
ENSG00000187742
ENSG00000119707
ENSG00000075131
ENSG00000117533
ENSG00000257923
ENSG00000214706
ENSG00000132424
ENSG00000075151
ENSG00000119537
ENSG00000187266
ENSG00000139436
ENSG00000122884
ENSG00000089154
ENSG00000095380
ENSG00000138668
ENSG00000025293
ENSG00000134318
ENSG00000007392
ENSG00000166340
ENSG00000089006
ENSG00000177084
ENSG00000100575
ENSG00000111554
ENSG00000125977
ENSG00000138764
ENSG00000213995
ENSG00000165195
ENSG00000114416
ENSG00000198799
ENSG00000116717
ENSG00000152642
ENSG00000137776
ENSG00000168067
ENSG00000127564
ENSG00000196367
ENSG00000186184
ENSG00000085511
ENSG00000213281
ENSG00000138279
ENSG00000172731
ENSG00000004779
ENSG00000008256
ENSG00000035403
ENSG00000100271
ENSG00000204138
ENSG00000155463
ENSG00000168036
ENSG00000083720
ENSG00000171617
ENSG00000136738
ENSG00000080546
ENSG00000135164
ENSG00000068383
ENSG00000126858
ENSG00000164109
ENSG00000106351
ENSG00000133275
ENSG00000120063
ENSG00000197299
ENSG00000058272
ENSG00000116830
ENSG00000165119
ENSG00000135446
ENSG00000131791
ENSG00000171163
ENSG00000104731
ENSG00000136536
ENSG00000106443
ENSG00000100030
ENSG00000105373
ENSG00000149179
ENSG00000147140
ENSG00000150782
ENSG00000152601
ENSG00000100142
ENSG00000136636
ENSG00000167775
ENSG00000117000
ENSG00000166197
ENSG00000044446
ENSG00000127191
ENSG00000137274
ENSG00000105447
ENSG00000140262
ENSG00000114026
ENSG00000147526
ENSG00000052841
ENSG00000146457
ENSG00000137497
ENSG00000132773
ENSG00000153113
ENSG00000116977
ENSG00000133026
ENSG00000169738
ENSG00000083535
ENSG00000087008
ENSG00000148634
ENSG00000085999
ENSG00000173674
ENSG00000004864
ENSG00000117500
ENSG00000114126
ENSG00000072849
ENSG00000076248
ENSG00000172725
ENSG00000104738
ENSG00000065883
ENSG00000042493
ENSG00000101654
ENSG00000172893
ENSG00000000460
ENSG00000002834
ENSG00000131238
ENSG00000163938
ENSG00000113269
ENSG00000033627
ENSG00000007541
ENSG00000146072
ENSG00000158169
ENSG00000198792
ENSG00000101868
ENSG00000119402
ENSG00000126215
ENSG00000163932
ENSG00000149591
ENSG00000127804
ENSG00000100422
ENSG00000104356
ENSG00000130311
ENSG00000112210
ENSG00000128059
ENSG00000163875
ENSG00000135932
ENSG00000171148
ENSG00000100330
ENSG00000119487
ENSG00000162032
ENSG00000105223
ENSG00000100813
ENSG00000167508
ENSG00000118855
ENSG00000137522
ENSG00000141034
ENSG00000197170
ENSG00000085224
ENSG00000148834
ENSG00000176095
ENSG00000184164
ENSG00000172059
ENSG00000142875
ENSG00000119986
ENSG00000174437
ENSG00000157869
ENSG00000168710
ENSG00000175198
ENSG00000153827
ENSG00000150995
ENSG00000103657
ENSG00000110047
ENSG00000089057
ENSG00000160050
ENSG00000102763
ENSG00000138182
ENSG00000118507
ENSG00000160957
ENSG00000131504
ENSG00000169857
ENSG00000167280
ENSG00000144711
ENSG00000087460
ENSG00000134686
ENSG00000169710
ENSG00000136813
ENSG00000133961
ENSG00000168495
ENSG00000121644
ENSG00000170581
ENSG00000175215
ENSG00000065243
ENSG00000035681
ENSG00000128590
ENSG00000073111
ENSG00000179833
ENSG00000184117
ENSG00000160193
ENSG00000087884
ENSG00000177000
ENSG00000083642
ENSG00000093167
ENSG00000137074
ENSG00000158161
ENSG00000100266
ENSG00000131100
ENSG00000171634
ENSG00000198793
ENSG00000137269
ENSG00000162377
ENSG00000077549
ENSG00000066322
ENSG00000066027
ENSG00000168216
ENSG00000116761
ENSG00000023902
ENSG00000141551
ENSG00000101935
ENSG00000203485
ENSG00000023516
ENSG00000171988
ENSG00000168701
ENSG00000078369
ENSG00000182923
ENSG00000116133
ENSG00000121671
ENSG00000011021
ENSG00000127483
ENSG00000179295
ENSG00000137509
ENSG00000138756
ENSG00000142102
ENSG00000184014
ENSG00000140612
ENSG00000133030
ENSG00000171490
ENSG00000122550
ENSG00000118816
ENSG00000154582
ENSG00000144283
ENSG00000095066
ENSG00000092094
ENSG00000197785
ENSG00000197548
ENSG00000038274
ENSG00000163512
ENSG00000078070
ENSG00000071189
ENSG00000146918
ENSG00000130520
ENSG00000108557
ENSG00000114268
ENSG00000111727
ENSG00000138111
ENSG00000112039
ENSG00000153879
ENSG00000129355
ENSG00000187837
ENSG00000161526
ENSG00000164172
ENSG00000064999
ENSG00000032219
ENSG00000064961
ENSG00000213190
ENSG00000160058
ENSG00000205339
ENSG00000165689
ENSG00000099219
ENSG00000139697
ENSG00000090861
ENSG00000160679
ENSG00000136891
ENSG00000112576
ENSG00000170802
ENSG00000167699
ENSG00000152291
ENSG00000139842
ENSG00000142657
ENSG00000078061
ENSG00000003056
ENSG00000110429
ENSG00000102100
ENSG00000172466
ENSG00000072134
ENSG00000184677
ENSG00000107798
ENSG00000107929
ENSG00000049860
ENSG00000127511
ENSG00000196154
ENSG00000082996
ENSG00000149257
ENSG00000198554
ENSG00000182473
ENSG00000150403
ENSG00000221829
ENSG00000130303
ENSG00000114423
ENSG00000153561
ENSG00000160211
ENSG00000198246
ENSG00000136270
ENSG00000105186
ENSG00000169398
ENSG00000178209
ENSG00000096384
ENSG00000104998
ENSG00000064607
ENSG00000105287
ENSG00000099341
ENSG00000054793
ENSG00000115267
ENSG00000166260
ENSG00000150459
ENSG00000157259
ENSG00000047249
ENSG00000136758
ENSG00000121897
ENSG00000173621
ENSG00000099875
ENSG00000110514
ENSG00000092847
ENSG00000104763
ENSG00000115839
ENSG00000120437
ENSG00000215301
ENSG00000148175
ENSG00000120265
ENSG00000215021
ENSG00000185608
ENSG00000174373
ENSG00000144034
ENSG00000118292
ENSG00000103148
ENSG00000088992
ENSG00000078902
ENSG00000204856
ENSG00000115840
ENSG00000101337
ENSG00000147119
ENSG00000142687
ENSG00000159348
ENSG00000084774
ENSG00000061987
ENSG00000100376
ENSG00000197818
ENSG00000168781
ENSG00000148484
ENSG00000136021
ENSG00000107951
ENSG00000125686
ENSG00000119414
ENSG00000127423
ENSG00000132507
ENSG00000103274
ENSG00000073921
ENSG00000144560
ENSG00000156639
ENSG00000101558
ENSG00000100364
ENSG00000104341
ENSG00000100591
ENSG00000163754
ENSG00000113407
ENSG00000101901
ENSG00000108179
ENSG00000163513
ENSG00000181026
ENSG00000167136
ENSG00000130703
ENSG00000151923
ENSG00000197111
ENSG00000056097
ENSG00000166881
ENSG00000162613
ENSG00000171161
ENSG00000166289
ENSG00000119729
ENSG00000167680
ENSG00000204842
ENSG00000180198
ENSG00000011275
ENSG00000130338
ENSG00000004700
ENSG00000102996
ENSG00000157693
ENSG00000138074
ENSG00000152234
ENSG00000197965
ENSG00000132664
ENSG00000145912
ENSG00000134809
ENSG00000188486
ENSG00000034677
ENSG00000128311
ENSG00000143153
ENSG00000159692
ENSG00000116514
ENSG00000180340
ENSG00000050748
ENSG00000137486
ENSG00000114098
ENSG00000101639
ENSG00000120685
ENSG00000146834
ENSG00000125629
ENSG00000100139
ENSG00000196141
ENSG00000166971
ENSG00000197586
ENSG00000115966
ENSG00000112699
ENSG00000149476
ENSG00000012660
ENSG00000085788
ENSG00000145982
ENSG00000111906
ENSG00000075239
ENSG00000068001
ENSG00000181019
ENSG00000136840
ENSG00000064419
ENSG00000143376
ENSG00000118518
ENSG00000174238
ENSG00000075618
ENSG00000182718
ENSG00000189091
ENSG00000100888
ENSG00000082781
ENSG00000158711
ENSG00000103994
ENSG00000153310
ENSG00000122299
ENSG00000245848
ENSG00000113328
ENSG00000017797
ENSG00000005194
ENSG00000138796
ENSG00000100372
ENSG00000125826
ENSG00000153487
ENSG00000142684
ENSG00000111684
ENSG00000165699
ENSG00000119285
ENSG00000067369
ENSG00000080802
ENSG00000179041
ENSG00000164163
ENSG00000185515
ENSG00000159082
ENSG00000162688
ENSG00000079805
ENSG00000100304
ENSG00000111877
ENSG00000100335
ENSG00000087470
ENSG00000167491
ENSG00000134900
ENSG00000123136
ENSG00000163636
ENSG00000170471
ENSG00000072121
ENSG00000214655
ENSG00000117395
ENSG00000121064
ENSG00000131652
ENSG00000064687
ENSG00000154473
ENSG00000124782
ENSG00000119318
ENSG00000015676
ENSG00000136518
ENSG00000100865
ENSG00000103540
ENSG00000116198
ENSG00000159055
ENSG00000043143
ENSG00000119314
ENSG00000112079
ENSG00000100243
ENSG00000096092
ENSG00000125843
ENSG00000168438
ENSG00000070404
ENSG00000143493
ENSG00000076685
ENSG00000147383
ENSG00000170004
ENSG00000123545
ENSG00000144867
ENSG00000111850
ENSG00000082898
ENSG00000108651
ENSG00000059573
ENSG00000168765
ENSG00000157637
ENSG00000162413
ENSG00000011295
ENSG00000173588
ENSG00000111859
ENSG00000106348
ENSG00000132155
ENSG00000169057
ENSG00000160049
ENSG00000214517
ENSG00000102931
ENSG00000007923
ENSG00000184281
ENSG00000168575
ENSG00000141526
ENSG00000146842
ENSG00000131626
ENSG00000120860
ENSG00000142168
ENSG00000166224
ENSG00000103275
ENSG00000116205
ENSG00000138604
ENSG00000091651
ENSG00000138069
ENSG00000103043
ENSG00000117592
ENSG00000178537
ENSG00000070367
ENSG00000197375
ENSG00000080845
ENSG00000109220
ENSG00000123908
ENSG00000047410
ENSG00000198836
ENSG00000077232
ENSG00000100147
ENSG00000125863
ENSG00000177565
ENSG00000129667
ENSG00000125319
ENSG00000198087
ENSG00000112237
ENSG00000102316
ENSG00000004534
ENSG00000166598
ENSG00000059378
ENSG00000184787
ENSG00000103671
ENSG00000088888
ENSG00000116005
ENSG00000005189
ENSG00000028839
ENSG00000153922
ENSG00000163125
ENSG00000115464
ENSG00000128585
ENSG00000100441
ENSG00000132361
ENSG00000101856
ENSG00000066933
ENSG00000101439
ENSG00000102096
ENSG00000184602
ENSG00000178966
ENSG00000143158
ENSG00000029725
ENSG00000100083
ENSG00000117385
ENSG00000132768
ENSG00000123595
ENSG00000054267
ENSG00000116871
ENSG00000071564
ENSG00000113391
ENSG00000085733
ENSG00000105486
ENSG00000160051
ENSG00000165802
ENSG00000114850
ENSG00000177963
ENSG00000112029
ENSG00000126456
ENSG00000145012
ENSG00000050426
ENSG00000146535
ENSG00000039523
ENSG00000145041
ENSG00000126214
ENSG00000149658
ENSG00000161533
ENSG00000168268
ENSG00000138674
ENSG00000116237
ENSG00000153048
ENSG00000128191
ENSG00000151465
ENSG00000135535
ENSG00000126777
ENSG00000160445
ENSG00000127666
ENSG00000165175
ENSG00000163935
ENSG00000112078
ENSG00000185340
ENSG00000103342
ENSG00000124596
ENSG00000162062
ENSG00000099330
ENSG00000156256
ENSG00000121957
ENSG00000168795
ENSG00000189060
ENSG00000132466
ENSG00000198265
ENSG00000128595
ENSG00000111348
ENSG00000139083
ENSG00000163714
ENSG00000108312
ENSG00000166166
ENSG00000114767
ENSG00000127125
ENSG00000241973
ENSG00000117475
ENSG00000117523
ENSG00000167085
ENSG00000109534
ENSG00000100029
ENSG00000163946
ENSG00000133226
ENSG00000075413
ENSG00000124357
ENSG00000005339
ENSG00000136044
ENSG00000145214
ENSG00000061936
ENSG00000138448
ENSG00000196498
ENSG00000137996
ENSG00000156642
ENSG00000182197
ENSG00000180957
ENSG00000088826
ENSG00000137574
ENSG00000119878
ENSG00000130254
ENSG00000184708
ENSG00000113300
ENSG00000170266
ENSG00000108064
ENSG00000115275
ENSG00000027697
ENSG00000165283
ENSG00000025434
ENSG00000147955
ENSG00000141577
ENSG00000155008
ENSG00000136935
ENSG00000115525
ENSG00000128050
ENSG00000161813
ENSG00000041880
ENSG00000124151
ENSG00000138413
ENSG00000156958
ENSG00000080815
ENSG00000115806
ENSG00000125952
ENSG00000130779
ENSG00000186153
ENSG00000157184
ENSG00000111652
ENSG00000186908
ENSG00000145730
ENSG00000180104
ENSG00000205937
ENSG00000101945
ENSG00000115756
ENSG00000107537
ENSG00000135315
ENSG00000120837
ENSG00000181938
ENSG00000033867
ENSG00000137275
ENSG00000122779
ENSG00000100664
ENSG00000101150
ENSG00000174442
ENSG00000143771
ENSG00000148218
ENSG00000105875
ENSG00000062650
ENSG00000111669
ENSG00000176390
ENSG00000175183
ENSG00000116459
ENSG00000198931
ENSG00000047578
ENSG00000062598
ENSG00000100577
ENSG00000072415
ENSG00000134186
ENSG00000132661
ENSG00000198825
ENSG00000104859
ENSG00000100347
ENSG00000071794
ENSG00000100263
ENSG00000128989
ENSG00000105677
ENSG00000066777
ENSG00000171174
ENSG00000141258
ENSG00000140382
ENSG00000105778
ENSG00000165516
ENSG00000108559
ENSG00000145439
ENSG00000178605
ENSG00000174652
ENSG00000100038
ENSG00000160613
ENSG00000033170
ENSG00000068079
ENSG00000125485
ENSG00000064666
ENSG00000092621
ENSG00000119004
ENSG00000091127
ENSG00000103496
ENSG00000183751
ENSG00000156261
ENSG00000083444
ENSG00000169231
ENSG00000169871
ENSG00000028310
ENSG00000004866
ENSG00000121067
ENSG00000198839
ENSG00000137825
ENSG00000127980
ENSG00000129691
ENSG00000160703
ENSG00000135912
ENSG00000116750
ENSG00000133027
ENSG00000070770
ENSG00000155097
ENSG00000173065
ENSG00000071054
ENSG00000177192
ENSG00000112249
ENSG00000132640
ENSG00000196704
ENSG00000143799
ENSG00000115310
ENSG00000068878
ENSG00000137817
ENSG00000163719
ENSG00000198721
ENSG00000178814
ENSG00000181789
ENSG00000167193
ENSG00000144674
ENSG00000177169
ENSG00000065268
ENSG00000090097
ENSG00000183520
ENSG00000126602
ENSG00000170348
ENSG00000124635
ENSG00000163539
ENSG00000169714
ENSG00000100994
ENSG00000139131
ENSG00000165804
ENSG00000111011
ENSG00000165271
ENSG00000100612
ENSG00000120053
ENSG00000081721
ENSG00000094880
ENSG00000127452
ENSG00000115091
ENSG00000079432
ENSG00000186871
ENSG00000118007
ENSG00000163703
ENSG00000101220
ENSG00000112110
ENSG00000135387
ENSG00000134909
ENSG00000230989
ENSG00000136856
ENSG00000143198
ENSG00000138081
ENSG00000120910
ENSG00000106404
ENSG00000036549
ENSG00000180879
ENSG00000174446
ENSG00000110274
ENSG00000058262
ENSG00000087502
ENSG00000065485
ENSG00000137055
ENSG00000111880
ENSG00000122545
ENSG00000204217
ENSG00000140307
ENSG00000171603
ENSG00000079739
ENSG00000177981
ENSG00000107175
ENSG00000113810
ENSG00000109323
ENSG00000100714
ENSG00000169826
ENSG00000163479
ENSG00000067182
ENSG00000188786
ENSG00000160688
ENSG00000114491
ENSG00000242485
ENSG00000075539
ENSG00000197081
ENSG00000130713
ENSG00000021574
ENSG00000197746
ENSG00000101391
ENSG00000123737
ENSG00000102119
ENSG00000132763
ENSG00000157191
ENSG00000133872
ENSG00000112367
ENSG00000092978
ENSG00000167967
ENSG00000100075
ENSG00000125744
ENSG00000139687
ENSG00000082068
ENSG00000165264
ENSG00000103197
ENSG00000127527
ENSG00000171914
ENSG00000156587
ENSG00000115364
ENSG00000108561
ENSG00000171608
ENSG00000188690
ENSG00000198522
ENSG00000198369
ENSG00000168092
ENSG00000119862
ENSG00000136875
ENSG00000005889
ENSG00000164331
ENSG00000104299
ENSG00000067225
ENSG00000104852
ENSG00000138750
ENSG00000109572
ENSG00000130787
ENSG00000100697
ENSG00000085760
ENSG00000176834
ENSG00000107959
ENSG00000169217
ENSG00000172053
ENSG00000173145
ENSG00000107140
ENSG00000164190
ENSG00000132541
ENSG00000111247
ENSG00000179604
ENSG00000198142
ENSG00000169696
ENSG00000139644
ENSG00000198060
ENSG00000164576
ENSG00000113441
ENSG00000137942
ENSG00000187840
ENSG00000149269
ENSG00000196821
ENSG00000077254
ENSG00000166575
ENSG00000095319
ENSG00000176476
ENSG00000165494
ENSG00000090013
ENSG00000142409
ENSG00000079462
ENSG00000046651
ENSG00000174444
ENSG00000126243
ENSG00000125691
ENSG00000107938
ENSG00000107566
ENSG00000070081
ENSG00000084676
ENSG00000172493
ENSG00000096433
ENSG00000185722
ENSG00000137207
ENSG00000117859
ENSG00000168487
ENSG00000152556
ENSG00000117054
ENSG00000164167
ENSG00000124789
ENSG00000127993
ENSG00000105254
ENSG00000115942
ENSG00000156239
ENSG00000198130
ENSG00000115365
ENSG00000070718
ENSG00000106477
ENSG00000198589
ENSG00000165671
ENSG00000015532
ENSG00000140750
ENSG00000148908
ENSG00000101442
ENSG00000170522
ENSG00000128791
ENSG00000119640
ENSG00000147224
ENSG00000135916
ENSG00000134253
ENSG00000097021
ENSG00000072786
ENSG00000196712
ENSG00000106397
ENSG00000145022
ENSG00000124766
ENSG00000169188
ENSG00000183726
ENSG00000161980
ENSG00000113460
ENSG00000100462
ENSG00000160710
ENSG00000162384
ENSG00000148468
ENSG00000111142
ENSG00000113384
ENSG00000132471
ENSG00000007168
ENSG00000113387
ENSG00000095261
ENSG00000064199
ENSG00000186866
ENSG00000185024
ENSG00000166557
ENSG00000157216
ENSG00000032444
ENSG00000005801
ENSG00000111696
ENSG00000092531
ENSG00000087095
ENSG00000151849
ENSG00000136754
ENSG00000182199
ENSG00000204237
ENSG00000122042
ENSG00000106733
ENSG00000106245
ENSG00000165280
ENSG00000108424
ENSG00000082701
ENSG00000100578
ENSG00000135108
ENSG00000196839
ENSG00000027001
ENSG00000178252
ENSG00000183763
ENSG00000072736
ENSG00000134697
ENSG00000156304
ENSG00000135473
ENSG00000138399
ENSG00000178096
ENSG00000130332
ENSG00000164978
ENSG00000132382
ENSG00000069275
ENSG00000148229
ENSG00000188313
ENSG00000063176
ENSG00000122678
ENSG00000101266
ENSG00000130939
ENSG00000108094
ENSG00000136861
ENSG00000143156
ENSG00000118900
ENSG00000160226
ENSG00000175416
ENSG00000168827
ENSG00000198055
ENSG00000112759
ENSG00000149187
ENSG00000197930
ENSG00000082213
ENSG00000114978
ENSG00000112335
ENSG00000124532
ENSG00000134779
ENSG00000115524
ENSG00000196352
ENSG00000158195
ENSG00000177156
ENSG00000011304
ENSG00000137076
ENSG00000159346
ENSG00000113318
ENSG00000160908
ENSG00000141568
ENSG00000177889
ENSG00000179091
ENSG00000066422
ENSG00000168411
ENSG00000129158
ENSG00000198740
ENSG00000125877
ENSG00000197429
ENSG00000102893
ENSG00000109089
ENSG00000196290
ENSG00000127220
ENSG00000175130
ENSG00000128309
ENSG00000076043
ENSG00000147416
ENSG00000197747
ENSG00000117569
ENSG00000074356
ENSG00000146872
ENSG00000176871
ENSG00000056972
ENSG00000173473
ENSG00000074755
ENSG00000136628
ENSG00000171067
ENSG00000067533
ENSG00000105656
ENSG00000141279
ENSG00000074054
ENSG00000141696
ENSG00000138382
ENSG00000094631
ENSG00000184076
ENSG00000100749
ENSG00000025772
ENSG00000100242
ENSG00000166821
ENSG00000139531
ENSG00000213341
ENSG00000107960
ENSG00000134825
ENSG00000161542
ENSG00000076928
ENSG00000137504
ENSG00000126067
ENSG00000126773
ENSG00000179918
ENSG00000143774
ENSG00000103365
ENSG00000123352
ENSG00000121073
ENSG00000224051
ENSG00000104980
ENSG00000167657
ENSG00000111711
ENSG00000090487
ENSG00000115484
ENSG00000102900
ENSG00000150401
ENSG00000122965
ENSG00000102226
ENSG00000125827
ENSG00000068323
ENSG00000103876
ENSG00000151461
ENSG00000100360
ENSG00000153317
ENSG00000086065
ENSG00000177971
ENSG00000134684
ENSG00000119689
ENSG00000119522
ENSG00000115504
ENSG00000136271
ENSG00000171503
ENSG00000161638
ENSG00000074603
ENSG00000031691
ENSG00000001497
ENSG00000164934
ENSG00000134001
ENSG00000064102
ENSG00000137764
ENSG00000106554
ENSG00000158793
ENSG00000140386
ENSG00000154945
ENSG00000156345
ENSG00000068697
ENSG00000105355
ENSG00000176619
ENSG00000140943
ENSG00000115084
ENSG00000100348
ENSG00000167658
ENSG00000186591
ENSG00000106524
ENSG00000108669
ENSG00000186106
ENSG00000184840
ENSG00000172113
ENSG00000143537
ENSG00000100393
ENSG00000064115
ENSG00000225921
ENSG00000142856
ENSG00000101365
ENSG00000135336
ENSG00000057608
ENSG00000105258
ENSG00000160584
ENSG00000105559
ENSG00000100796
ENSG00000169764
ENSG00000115993
ENSG00000135966
ENSG00000068438
ENSG00000120705
ENSG00000049167
ENSG00000159322
ENSG00000128708
ENSG00000110955
ENSG00000103335
ENSG00000115947
ENSG00000009954
ENSG00000101557
ENSG00000101911
ENSG00000100324
ENSG00000141867
ENSG00000206560
ENSG00000119812
ENSG00000092208
ENSG00000064651
ENSG00000055070
ENSG00000141378
ENSG00000117751
ENSG00000119977
ENSG00000110108
ENSG00000063245
ENSG00000138363
ENSG00000082014
ENSG00000076944
ENSG00000117748
ENSG00000198042
ENSG00000137364
ENSG00000150967
ENSG00000158863
ENSG00000183495
ENSG00000101474
ENSG00000071462
ENSG00000110917
ENSG00000164105
ENSG00000172795
ENSG00000174606
ENSG00000168564
ENSG00000142546
ENSG00000185627
ENSG00000105135
ENSG00000141759
ENSG00000171298
ENSG00000165669
ENSG00000116017
ENSG00000006007
ENSG00000124299
ENSG00000119844
ENSG00000065526
ENSG00000104973
ENSG00000175048
ENSG00000175470
ENSG00000117877
ENSG00000141232
ENSG00000142507
ENSG00000104964
ENSG00000105281
ENSG00000143033
ENSG00000143337
ENSG00000186141
ENSG00000103852
ENSG00000129484
ENSG00000115216
ENSG00000120942
ENSG00000166794
ENSG00000105698
ENSG00000129933
ENSG00000130005
ENSG00000134291
ENSG00000107020
ENSG00000146476
ENSG00000135250
ENSG00000179335
ENSG00000163686
ENSG00000113734
ENSG00000111875
ENSG00000136816
ENSG00000125741
ENSG00000170638
ENSG00000074696
ENSG00000143224
ENSG00000076242
ENSG00000173726
ENSG00000166619
ENSG00000115425
ENSG00000087087
ENSG00000166848
ENSG00000144567
ENSG00000184436
ENSG00000120709
ENSG00000071655
ENSG00000177663
ENSG00000136810
ENSG00000109466
ENSG00000013583
ENSG00000108518
ENSG00000123415
ENSG00000116406
ENSG00000119705
ENSG00000108469
ENSG00000168256
ENSG00000167291
ENSG00000063854
ENSG00000108788
ENSG00000151779
ENSG00000185728
ENSG00000184967
ENSG00000106105
ENSG00000106052
ENSG00000113658
ENSG00000175550
ENSG00000122515
ENSG00000136925
[truncated: 1,677 more rows]

## Sheet: Table_S2
Supplementary Table 2: GSEA reults of the meta-analysis rank for each database
MSigDB		WikiPathway		KEGG		Reactome		Gene Ontology
Pathway	P-Value	Pathway	P-Value	Pathway	P-Value	Pathway	P-Value	Pathway	P-Value
SAMSON_APC_TARGETS_REQUIRE_MYC	1.0e-04	OXIDATIVE_DAMAGE	1.6e-03	APOPTOSIS	1.2e-02	TRANSCRIPTIONAL_REGULATION_BY_E2F6	1.0e-03	IRON_ION_BINDING	1.0e-04
BCELL_VS_MDC_DAY7_FLU_VACCINE_DN	1.0e-04	APOPTOSIS_MODULATION_BY_HSP70	1.7e-03	PS3_SIGNALING_PATHWAY	1.3e-02	INTRINSIC_PATHWAY_FOR_APOPTOSIS	1.1e-03	INCORPORATION_OR_REDUCTION_OF_MOLECULAR_OXYGEN	1.0e-04
TCONV_VS_TREG_2H_CULTURE_DN	1.0e-04	NANOMATERIAL_INDUCED_APOPTOSIS	1.7e-03	SMALL_CELL_LUNG_CANCER	2.5e-02	INTERFERON_ALPHA_BETA_SIGNALING	1.5e-03	2_OXOGLUTARATE_DEPENDENT_DIOXYGENASE_ACTIVITY	1.0e-04
IL4_VS_IL4_AND_ROSIGLITAZONE_STIM_MACROPHAGE_6H_UP	1.0e-04	SARS_CORONAVIRUS_AND_INNATE_IMMUNITY	2.8e-03	AMYOTROPHIC_LATERAL_SCLEROSIS	3.2e-02	INTERLEUKIN_4_AND_INTERLEUKIN_13_SIGNALING	1.7e-03	DIOXYGENASE_ACTIVITY	2.0e-04
ALTERNATEVELY_ACT_M2_VS_CMYC_INHIBITED_MACROPHAGE_DN	1.0e-04	SMALL_CELL_LUNG_CANCER	4.1e-03	PATHOGENIC_ECOLI_INFECTION	6.5e-02	INTERLEUKIN_12_SIGNALING	2.5e-03	PROTEIN_HYDROXYLATION	3.0e-04
IRON_ION_BINDING	1.0e-04	ALZHEIMERS_DISEASE	4.3e-03	JAK_STAT_SIGNALING_PATHWAY	7.5e-02	INTERLEUKIN_12_FAMILY_SIGNALING	2.6e-03	DNA_CATABOLIC_PROCESS	5.0e-04
INCORPORATION_OR_REDUCTION_OF_MOLECULAR_OXYGEN	1.0e-04	APOPTOSIS_MODULATION_AND_SIGNALING	4.5e-03	PYRUVATE_METABOLISM	7.9e-02	TP53_REGULATES_TRANSCRIPTION_OF_CELL_DEATH_GENES	3.7e-03	REGULATOR_ACTIVITY_INVOLVED_IN_APOPTOTIC_PROCESS	5.0e-04
T_LYMPHOCYTES_ANERGY	1.0e-04	APOPTOSIS	5.3e-03	PROTEIN_EXPORT	1.0e-01	POTENTIAL_THERAPEUTICS_FOR_SARS	6.6e-03	G0_TO_G1_TRANSITION	6.0e-04
2_OXOGLUTARATE_DEPENDENT_DIOXYGENASE_ACTIVITY	1.0e-04	INDUCTION_OF_HEAT_SHOCK_POROTEINS	6.3e-03	ALZEHIMERS_DISEASE	1.1e-01	PROGRAMMED_CELL_DEATH	7.2e-03	DNA_CATABOLIC_PROCESS_ENDONUCLEOLYTIC	8.0e-04
MIR2467_5P	2.0e-04	PROXIMAL_TUBULE_EPITHELIAL_KIDNEY_CELLS	1.4e-02	TIGHT_JUNCTION	1.1e-01	INTERFERON_SIGNALING	1.3e-02	NEURON_APOPTOTIC_PROCESS	1.3e-03
GSE39022_LN_VS_SPLEEN_DC_UP	2.0e-04	INTERLUKIN11_SIGNALING_PATHWAY	1.6e-02	HUNTINGTONGS_DISEASE	1.2e-01	RMTS_METHYLATE_HISTON_ARGININES	1.4e-02	REGULATION_OF_NECROTIC_CELL_DEATH	2.4e-03
GSE39864_WT_VS_GATA3_KO_TREG_UP	2.0e-04	TUMOR_SUPPRESSOR_ACTIVITY_OF_SMARCB1	1.6e-02	PARKINSONS_DISEASE	1.2e-01	FATTY_ACYL_COA_BIOSYNTHESIS	1.5e-02	RESPONSE_TO_INTERLEUKIN_12	2.7e-03
DIOXYGENASE_ACTIVITY	2.0e-04	IL6_SIGNALING_PATHWAY	2.2e-02	PHOSPHATIDYLINOSITOL_GPI_ANCHOR_BIOSYNTHESIS	1.2e-01	DNA_DAMAGE_TELOMER_STRESS_INDUCED_SENESCENCE	2.0e-02	REGULATION_OF_PROGRAMMED_NECROTIC_CELL_DEATH	2.9e-03
PROTEIN_HYDROXYLATION	2.0e-04	GENES_INVOLVED_IN_MALE_INFERTILITY	3.5e-02	TGFBETA_SIGNALING_PATHWAY	1.2e-01	PROCESSING_OF_DNA_DOUBLE_STRAND_BREAK_ENDS	2.3e-02	RESPONSE_TO_ENDOPLASMATIC_RETICULUM_STRESS	0.003
MIR938	4.0e-04	GEN_INTERACTION_OF_HUMAN_CORONAVIRUSES_APOPTOSIS	3.6e-02	PEROXISOME	1.4e-01	G2_M_DNA_DAMAGE_CHECKPOINT	2.3e-02	NUCLEIC_ACID_PHOSPHODIESTER_BOND_HYDROLISIS	3.1e-03
CSR_LATE_UP.V1_UP	5.0e-04	TNF_ALPHA_SIGNALING_PATHWAY	3.7e-02	NEUROTHROPHIN_SIGNALING_PATHWAY	1.4e-01	PROCESSING_OF_CAPPED_INTRONLESS_PRE_MRNA	2.8e-02	IDENTICAL_PROTEIN_BINDING	3.3e-03
GSE29618_PDC_VS_MDC_DN	5.0e-04	AMYOTROPHIC_LATERAL_SCLEROSIS	3.9e-02	ADHERENS_JUNCTION	1.5e-01	PROCESSING_OF_INTRONLESS_PRE_MRNA	2.8e-02	PROTEIN_HOMODIMERIZATION_ACITVITY	3.5e-03
GSE42021_TREG_PLN_VS_CD24LO_TREG_THYMUS_DN	5.0e-04	NONGENOMIC_ACTIONS_OF_125_DIHYDROXYVITAMIN_D3	4.3e-02	VASCULAR_SMOOTH_MUSCLE_CONTRACTION	1.5e-01	P75_NTR_RECEPTOR_MEDIATED_SIGNALING	3.2e-02	ADP_BINDING	4.0e-03
BEIER_GLIOMA_STEM_CELL_DN	5.0e-04	HUMAN_CORONA_VIRUSES_INTERFERON_INDUCTION	4.4e-02	VIRAL_MYOCARDITIS	1.6e-01	MAPK_FAMILY_SIGNALING_CASCADES	3.3e-02	HEAT_SHOCK_PROTEIN_BINDING	4.1e-03
BIOCARTA_MITOCHONDRIA_PATHWAY	5.0e-04	GLYCOSILATION_AND_RELATED_CONGENITAL_DEFECTS	4.6e-02	N_GLYCAN_BIOSYNTHESIS	1.7e-01	CELLULAR_RESPONSE_TO_HYPOXIA	3.5e-02	PROTEIN_K63_LINKED_DEUBIQUITINATION	5.2e-03

## Sheet: Table_S3
Supplementary Table 3: Characterisation of the 584 experimental instances in the meta-analysis. Definition of the column variable is present in Table S9. Descirption of the atomistic nanodescriptors and example values are present in table S11. Definition of other molecular descriptors are reported in the Methods.
Sample	Biological system	Biological system_grouping	Organism	in vivo-in vitro	Core material	Specific subgroup	Functionalisation	Chemistry	Metal	Oxide	Geometry	Additional control	Material	Time	Time_h	Time_period	Citation	doi	stabiliser	coating	crystal phase	purity (%)	impurities	supplier/manufaqcturer	address	supplier code	batch or lot No.	Nominal diameter (nm)	Nominal length (micron)	Nominal Specific Surface area (m*2/g)	Dispersant	TEM diameter (nm)	TEM width (nm) (median)	TEM length (nm) (median)	N of walls	BET surface area (m*2/g)	DLS Mean Diameter (water) (nm)	PDI	DLS Mean Diameter (medium) (nm)	PDI (medium)	Zeta Potential (water) (mV)	Zeta Potential (medium) (mV)	Description of dispersion	Endotoxins	Shape description	other notes	Rw (Wigner-Seitz radious)	n	S
EMTAB6396_A549_BAY_A549-control_A549	A549	cancer cell line	homo sapiens	in vitro	MWCNT	Baytube	No	Carbon	No	No	Tubes	-	Carbon	48h	48h	intermediate-term	Scala & Kinaret et al. 2018 [83]	10.1016/j.impact.2018.05.003	None	None	N/A	not stated	not stated	Bayer	not provided	not provided	not stated	1000	14.5	204	Cell culture medium + 1% FCS	Not given	Not given	Not given	not given	not given	not given	not given	not given	not given	not given	not given	not given	not given	Tube		0.280204	138573	0.0772977
EMTAB6396_A549_CB_A549-control_A549	A549	cancer cell line	homo sapiens	in vitro	Carbon black	-	No	Carbon	No	No	Particle	-	Carbon	48h	48h	intermediate-term	Scala & Kinaret et al. 2018 [83]	10.1016/j.impact.2018.05.003	None	None	N/A	not stated	not stated	Evonik	Germany		not stated	14	14	265		Not given	Not given	Not given	not applicable	not given	not given	not given	not given	not given	not given	not given	not given	Not given	Particle		0.264637	148058	0.0756107
EMTAB6396_A549_CH_A549-control_A549	A549	cancer cell line	homo sapiens	in vitro	SWCNT	Cheaptubes	No	Carbon	No	No	Tubes	-	Carbon	48h	48h	intermediate-term	Scala & Kinaret et al. 2018 [83]	10.1016/j.impact.2018.05.003	None	None	N/A	not stated	not stated	cheaptubes	not provided	not provided	not stated	30000	11.5	180	Cell culture medium + 1% FCS	Not given	Not given	Not given	not stated	not given	not given	not given	not given	not given	not given	not given	not given	not given	Tube		0.280204	69130.4	0.0974624
EMTAB6396_A549_FULL_A549-control_A549	A549	cancer cell line	homo sapiens	in vitro	Fullerene	Fullerene	No	Carbon	No	No	Particle	-	Carbon	48h	48h	intermediate-term	Scala & Kinaret et al. 2018 [83]	10.1016/j.impact.2018.05.003	None	None	N/A	not stated	not stated	MTR	not provided		not stated	100	100	20		Not given	Not given	Not given	not applicable	not given	not given	not given	not given	not given	not given	not given	not given	not given	Sphere		16.6168	217.952	0.664671
EMTAB6396_A549_GNF_A549-control_A549	A549	cancer cell line	homo sapiens	in vitro	Graphene	GNF	No	Carbon	No	No	Fiber	-	Carbon	48h	48h	intermediate-term	Scala & Kinaret et al. 2018 [83]	10.1016/j.impact.2018.05.003	None	None	N/A	not stated	not stated	Sigma-Aldrich	not provided	not provided	not stated	10000	140	32	Cell culture medium + 1% FCS	Not given	Not given	Not given	not stated	not given	not given	not given	not given	not given	not given	not given	not given	not given	Fiber		0.210122	2.95779e+08	0.00600349
EMTAB6396_A549_M_A549-control_A549	A549	cancer cell line	homo sapiens	in vitro	MWCNT	MWCNT-7	No	Carbon	No	No	Tubes	-	Carbon	48h	48h	intermediate-term	Scala & Kinaret et al. 2018 [83]	10.1016/j.impact.2018.05.003	None	None	N/A	not stated	not stated	Mitsui	not provided	not provided	not stated	13000	50	22	Cell culture medium + 1% FCS	Not given	Not given	Not given	not stated	not given	not given	not given	not given	not given	not given	not given	not given	not given	Tube		0.280204	5.6818e+06	0.0224163
EMTAB6396_A549_SES_MW_A549-control_A549	A549	cancer cell line	homo sapiens	in vitro	MWCNT	SESMW	No	Carbon	No	No	Tubes	-	Carbon	48h	48h	intermediate-term	Scala & Kinaret et al. 2018 [83]	10.1016/j.impact.2018.05.003	None	None	N/A	not stated	not stated	SES	not provided	not provided	not stated	1500	20	60	Cell culture medium + 1% FCS	Not given	Not given	Not given	not stated	not given	not given	not given	not given	not given	not given	not given	not given	not given	Tube		0.280204	363635	0.0560409
EMTAB6396_A549_SES_SW_A549-control_A549	A549	cancer cell line	homo sapiens	in vitro	SWCNT	SESSW	No	Carbon	No	No	Tubes	-	Carbon	48h	48h	intermediate-term	Scala & Kinaret et al. 2018 [83]	10.1016/j.impact.2018.05.003	None	None	N/A	not stated	not stated	SES	not provided	not provided	not stated	1500	2	436	Cell culture medium + 1% FCS	Not given	Not given	Not given	not stated	not given	not given	not given	not given	not given	not given	not given	not given	not given	Tube		0.280204	363.635	0.560409
EMTAB6396_A549_SIG_MW_A549-control_A549	A549	cancer cell line	homo sapiens	in vitro	MWCNT	SIG	No	Carbon	No	No	Tubes	-	Carbon	48h	48h	intermediate-term	Scala & Kinaret et al. 2018 [83]	10.1016/j.impact.2018.05.003	None	None	N/A	not stated	not stated	Sigma-Aldrich	not provided	not provided	not stated	100000	15	119	Cell culture medium + 1% FCS	Not given	Not given	Not given	not stated	not given	not given	not given	not given	not given	not given	not given	not given	not given	Tube		0.280204	153408	0.0747211
EMTAB6396_A549_SIG_SW_A549-control_A549	A549	cancer cell line	homo sapiens	in vitro	SWCNT	SIG	No	Carbon	No	No	Tubes	-	Carbon	48h	48h	intermediate-term	Scala & Kinaret et al. 2018 [83]	10.1016/j.impact.2018.05.003	None	None	N/A	not stated	not stated	Sigma-Aldrich	not provided	not provided	not stated	50000	1.1	567	Cell culture medium + 1% FCS	Not given	Not given	Not given	not stated	not given	not given	not given	not given	not given	not given	not given	not given	not given	Tube		0.280204	60.4998	1.01892
EMTAB6396_Beas2B_BAY_Beas2B-control_Beas2B	Beas2B	primary cell line	homo sapiens	in vitro	MWCNT	Baytube	No	Carbon	No	No	Tubes	-	Carbon	48h	48h	intermediate-term	Scala & Kinaret et al. 2018 [83]	10.1016/j.impact.2018.05.003	None	None	N/A	not stated	not stated	Bayer	not provided	not provided	not stated	1000	14.5	204	Cell culture medium + 1% FCS	Not given	Not given	Not given	not given	not given	not given	not given	not given	not given	not given	not given	not given	not given	Tube		0.280204	138573	0.0772977
EMTAB6396_Beas2B_CB_Beas2B-control_Beas2B	Beas2B	primary cell line	homo sapiens	in vitro	Carbon black	-	No	Carbon	No	No	Particle	-	Carbon	48h	48h	intermediate-term	Scala & Kinaret et al. 2018 [83]	10.1016/j.impact.2018.05.003	None	None	N/A	not stated	not stated	Evonik	Germany		not stated	14	14	265		Not given	Not given	Not given	not applicable	not given	not given	not given	not given	not given	not given	not given	not given	Not given	Particle		0.280204	124727	0.0800584
EMTAB6396_Beas2B_CH_Beas2B-control_Beas2B	Beas2B	primary cell line	homo sapiens	in vitro	SWCNT	Cheaptubes	No	Carbon	No	No	Tubes	-	Carbon	48h	48h	intermediate-term	Scala & Kinaret et al. 2018 [83]	10.1016/j.impact.2018.05.003	None	None	N/A	not stated	not stated	cheaptubes	not provided	not provided	not stated	30000	11.5	180	Cell culture medium + 1% FCS	Not given	Not given	Not given	not stated	not given	not given	not given	not given	not given	not given	not given	not given	not given	Tube		0.476347	14070.9	0.165686
EMTAB6396_Beas2B_FULL_Beas2B-control_Beas2B	Beas2B	primary cell line	homo sapiens	in vitro	Fullerene	-	No	Carbon	No	No	Particle	-	Carbon	48h	48h	intermediate-term	Scala & Kinaret et al. 2018 [83]	10.1016/j.impact.2018.05.003	None	None	N/A	not stated	not stated	MTR	not provided		not stated	100	100	20		Not given	Not given	Not given	not applicable	not given	not given	not given	not given	not given	not given	not given	not given	not given	Sphere		16.6168	217.952	0.664671
EMTAB6396_Beas2B_GNF_Beas2B-control_Beas2B	Beas2B	primary cell line	homo sapiens	in vitro	Graphene	Graphite nano particle	No	Carbon	No	No	Fiber	-	Carbon	48h	48h	intermediate-term	Scala & Kinaret et al. 2018 [83]	10.1016/j.impact.2018.05.003	None	None	N/A	not stated	not stated	Sigma-Aldrich	not provided	not provided	not stated	10000	140	32	Cell culture medium + 1% FCS	Not given	Not given	Not given	not stated	not given	not given	not given	not given	not given	not given	not given	not given	not given	Fiber		0.210122	2.95779e+08	0.00600349
EMTAB6396_Beas2B_M_Beas2B-control_Beas2B	Beas2B	primary cell line	homo sapiens	in vitro	MWCNT	MWCNT-7	No	Carbon	No	No	Tubes	-	Carbon	48h	48h	intermediate-term	Scala & Kinaret et al. 2018 [83]	10.1016/j.impact.2018.05.003	None	None	N/A	not stated	not stated	Mitsui	not provided	not provided	not stated	13000	50	22	Cell culture medium + 1% FCS	Not given	Not given	Not given	not stated	not given	not given	not given	not given	not given	not given	not given	not given	not given	Tube		0.280204	5.6818e+06	0.0224163
EMTAB6396_Beas2B_SES_MW_Beas2B-control_Beas2B	Beas2B	primary cell line	homo sapiens	in vitro	MWCNT	SESMW	No	Carbon	No	No	Tubes	-	Carbon	48h	48h	intermediate-term	Scala & Kinaret et al. 2018 [83]	10.1016/j.impact.2018.05.003	None	None	N/A	not stated	not stated	SES	not provided	not provided	not stated	1500	20	60	Cell culture medium + 1% FCS	Not given	Not given	Not given	not stated	not given	not given	not given	not given	not given	not given	not given	not given	not given	Tube		0.280204	363635	0.0560409
EMTAB6396_Beas2B_SES_SW_Beas2B-control_Beas2B	Beas2B	primary cell line	homo sapiens	in vitro	SWCNT	SESSW	No	Carbon	No	No	Tubes	-	Carbon	48h	48h	intermediate-term	Scala & Kinaret et al. 2018 [83]	10.1016/j.impact.2018.05.003	None	None	N/A	not stated	not stated	SES	not provided	not provided	not stated	1500	2	436	Cell culture medium + 1% FCS	Not given	Not given	Not given	not stated	not given	not given	not given	not given	not given	not given	not given	not given	not given	Tube		0.280204	363.635	0.560409
EMTAB6396_Beas2B_SIG_MW_Beas2B-control_Beas2B	Beas2B	primary cell line	homo sapiens	in vitro	MWCNT	SIG	No	Carbon	No	No	Tubes	-	Carbon	48h	48h	intermediate-term	Scala & Kinaret et al. 2018 [83]	10.1016/j.impact.2018.05.003	None	None	N/A	not stated	not stated	Sigma-Aldrich	not provided	not provided	not stated	100000	15	119	Cell culture medium + 1% FCS	Not given	Not given	Not given	not stated	not given	not given	not given	not given	not given	not given	not given	not given	not given	Tube		0.280204	153408	0.0747211
EMTAB6396_Beas2B_SIG_SW_Beas2B-control_Beas2B	Beas2B	primary cell line	homo sapiens	in vitro	SWCNT	SIG	No	Carbon	No	No	Tubes	-	Carbon	48h	48h	intermediate-term	Scala & Kinaret et al. 2018 [83]	10.1016/j.impact.2018.05.003	None	None	N/A	not stated	not stated	Sigma-Aldrich	not provided	not provided	not stated	50000	1.1	567	Cell culture medium + 1% FCS	Not given	Not given	Not given	not stated	not given	not given	not given	not given	not given	not given	not given	not given	not given	Tube		0.280204
EMTAB6396_MRC9_BAY_MRC9-control_MRC9	MRC9	primary cell line	homo sapiens	in vitro	MWCNT	Baytube	No	Carbon	No	No	Tubes	-	Carbon	48h	48h	intermediate-term	Scala & Kinaret et al. 2018 [83]	10.1016/j.impact.2018.05.003	None	None	N/A	not stated	not stated	Bayer	not provided	not provided	not stated	1000	14.5	204	Cell culture medium + 1% FCS	Not given	Not given	Not given	not given	not given	not given	not given	not given	not given	not given	not given	not given	not given	Tube		0.280204	138573	0.0772977
EMTAB6396_MRC9_CB_MRC9-control_MRC9	MRC9	primary cell line	homo sapiens	in vitro	Carbon black	-	No	Carbon	No	No	Particle	-	Carbon	48h	48h	intermediate-term	Scala & Kinaret et al. 2018 [83]	10.1016/j.impact.2018.05.003	None	None	N/A	not stated	not stated	Evonik	Germany		not stated	14	14	265		Not given	Not given	Not given	not applicable	not given	not given	not given	not given	not given	not given	not given	not given	Not given	Particle		0.280204	124727	0.0800584
EMTAB6396_MRC9_CH_MRC9-control_MRC9	MRC9	primary cell line	homo sapiens	in vitro	SWCNT	Cheaptubes	No	Carbon	No	No	Fiber	-	Carbon	48h	48h	intermediate-term	Scala & Kinaret et al. 2018 [83]	10.1016/j.impact.2018.05.003	None	None	N/A	not stated	not stated	cheaptubes	not provided	not provided	not stated	30000	11.5	180	Cell culture medium + 1% FCS	Not given	Not given	Not given	not stated	not given	not given	not given	not given	not given	not given	not given	not given	not given	Tube		0.280204	69130.4	0.0974624
EMTAB6396_MRC9_FULL_MRC9-control_MRC9	MRC9	primary cell line	homo sapiens	in vitro	Fullerene	-	No	Carbon	No	No	Particle	-	Carbon	48h	48h	intermediate-term	Scala & Kinaret et al. 2018 [83]	10.1016/j.impact.2018.05.003	None	None	N/A	not stated	not stated	MTR	not provided		not stated	100	100	20		Not given	Not given	Not given	not applicable	not given	not given	not given	not given	not given	not given	not given	not given	not given	Sphere		16.6168	217.952	0.664671
EMTAB6396_MRC9_GNF_MRC9-control_MRC9	MRC9	primary cell line	homo sapiens	in vitro	Graphene	Graphite nano particle	No	Carbon	No	No	Fiber	-	Carbon	48h	48h	intermediate-term	Scala & Kinaret et al. 2018 [83]	10.1016/j.impact.2018.05.003	None	None	N/A	not stated	not stated	Sigma-Aldrich	not provided	not provided	not stated	10000	140	32	Cell culture medium + 1% FCS	Not given	Not given	Not given	not stated	not given	not given	not given	not given	not given	not given	not given	not given	not given	Fiber		0.210122	2.95779e+08	0.00600349
EMTAB6396_MRC9_M_MRC9-control_MRC9	MRC9	primary cell line	homo sapiens	in vitro	MWCNT	MWCNT-7	No	Carbon	No	No	Tubes	-	Carbon	48h	48h	intermediate-term	Scala & Kinaret et al. 2018 [83]	10.1016/j.impact.2018.05.003	None	None	N/A	not stated	not stated	Mitsui	not provided	not provided	not stated	13000	50	22	Cell culture medium + 1% FCS	Not given	Not given	Not given	not stated	not given	not given	not given	not given	not given	not given	not given	not given	not given	Tube		0.280204	5.6818e+06	0.0224163
EMTAB6396_MRC9_SES_MW_MRC9-control_MRC9	MRC9	primary cell line	homo sapiens	in vitro	MWCNT	SESMW	No	Carbon	No	No	Tubes	-	Carbon	48h	48h	intermediate-term	Scala & Kinaret et al. 2018 [83]	10.1016/j.impact.2018.05.003	None	None	N/A	not stated	not stated	SES	not provided	not provided	not stated	1500	20	60	Cell culture medium + 1% FCS	Not given	Not given	Not given	not stated	not given	not given	not given	not given	not given	not given	not given	not given	not given	Tube		0.280204	363635	0.0560409
EMTAB6396_MRC9_SES_SW_MRC9-control_MRC9	MRC9	primary cell line	homo sapiens	in vitro	SWCNT	SESSW	No	Carbon	No	No	Tubes	-	Carbon	48h	48h	intermediate-term	Scala & Kinaret et al. 2018 [83]	10.1016/j.impact.2018.05.003	None	None	N/A	not stated	not stated	SES	not provided	not provided	not stated	1500	2	436	Cell culture medium + 1% FCS	Not given	Not given	Not given	not stated	not given	not given	not given	not given	not given	not given	not given	not given	not given	Tube		0.280204	363.635	0.560409
EMTAB6396_MRC9_SIG_MW_MRC9-control_MRC9	MRC9	primary cell line	homo sapiens	in vitro	MWCNT	SIG	No	Carbon	No	No	Tubes	-	Carbon	48h	48h	intermediate-term	Scala & Kinaret et al. 2018 [83]	10.1016/j.impact.2018.05.003	None	None	N/A	not stated	not stated	Sigma-Aldrich	not provided	not provided	not stated	100000	15	119	Cell culture medium + 1% FCS	Not given	Not given	Not given	not stated	not given	not given	not given	not given	not given	not given	not given	not given	not given	Tube		0.280204	153408	0.0747211
EMTAB6396_MRC9_SIG_SW_MRC9-control_MRC9	MRC9	primary cell line	homo sapiens	in vitro	SWCNT	SIG	No	Carbon	No	No	Tubes	-	Carbon	48h	48h	intermediate-term	Scala & Kinaret et al. 2018 [83]	10.1016/j.impact.2018.05.003	None	None	N/A	not stated	not stated	Sigma-Aldrich	not provided	not provided	not stated	50000	1.1	567	Cell culture medium + 1% FCS	Not given	Not given	Not given	not stated	not given	not given	not given	not given	not given	not given	not given	not given	not given	Tube		0.280204
EMTAB6396_THP1_BAY_THP1-control_THP1	THP1	cancer cell line	homo sapiens	in vitro	MWCNT	Baytube	No	Carbon	No	No	Tubes	-	Carbon	48h	48h	intermediate-term	Scala & Kinaret et al. 2018 [83]	10.1016/j.impact.2018.05.003	None	None	N/A	not stated	not stated	Bayer	not provided	not provided	not stated	1000	14.5	204	Cell culture medium + 1% FCS	Not given	Not given	Not given	not given	not given	not given	not given	not given	not given	not given	not given	not given	not given	Tube		0.280204	138573	0.0772977
EMTAB6396_THP1_CB_THP1-control_THP1	THP1	cancer cell line	homo sapiens	in vitro	Carbon black	-	No	Carbon	No	No	Particle	-	Carbon	48h	48h	intermediate-term	Scala & Kinaret et al. 2018 [83]	10.1016/j.impact.2018.05.003	None	None	N/A	not stated	not stated	Evonik	Germany		not stated	14	14	265		Not given	Not given	Not given	not applicable	not given	not given	not given	not given	not given	not given	not given	not given	Not given	Particle		0.280204	124727	0.0800584
EMTAB6396_THP1_CH_THP1-control_THP1	THP1	cancer cell line	homo sapiens	in vitro	SWCNT	Cheaptubes	No	Carbon	No	No	Tubes	-	Carbon	48h	48h	intermediate-term	Scala & Kinaret et al. 2018 [83]	10.1016/j.impact.2018.05.003	None	None	N/A	not stated	not stated	cheaptubes	not provided	not provided	not stated	30000	11.5	180	Cell culture medium + 1% FCS	Not given	Not given	Not given	not stated	not given	not given	not given	not given	not given	not given	not given	not given	not given	Tube		0.280204	69130.4	0.0974624
EMTAB6396_THP1_FULL_THP1-control_THP1	THP1	cancer cell line	homo sapiens	in vitro	Fullerene	-	No	Carbon	No	No	Particle	-	Carbon	48h	48h	intermediate-term	Scala & Kinaret et al. 2018 [83]	10.1016/j.impact.2018.05.003	None	None	N/A	not stated	not stated	MTR	not provided		not stated	100	100	20		Not given	Not given	Not given	not applicable	not given	not given	not given	not given	not given	not given	not given	not given	not given	Sphere		16.6168	217.952	0.664671
EMTAB6396_THP1_GNF_THP1-control_THP1	THP1	cancer cell line	homo sapiens	in vitro	Graphene	Graphite nano particle	No	Carbon	No	No	Fiber	-	Carbon	48h	48h	intermediate-term	Scala & Kinaret et al. 2018 [83]	10.1016/j.impact.2018.05.003	None	None	N/A	not stated	not stated	Sigma-Aldrich	not provided	not provided	not stated	10000	140	32	Cell culture medium + 1% FCS	Not given	Not given	Not given	not stated	not given	not given	not given	not given	not given	not given	not given	not given	not given	Fiber		0.210122	2.95779e+08	0.00600349
EMTAB6396_THP1_M_THP1-control_THP1	THP1	cancer cell line	homo sapiens	in vitro	MWCNT	MWCNT-7	No	Carbon	No	No	Tubes	-	Carbon	48h	48h	intermediate-term	Scala & Kinaret et al. 2018 [83]	10.1016/j.impact.2018.05.003	None	None	N/A	not stated	not stated	Mitsui	not provided	not provided	not stated	13000	50	22	Cell culture medium + 1% FCS	Not given	Not given	Not given	not stated	not given	not given	not given	not given	not given	not given	not given	not given	not given	Tube		0.280204	5.6818e+06	0.0224163
EMTAB6396_THP1_SES_MW_THP1-control_THP1	THP1	cancer cell line	homo sapiens	in vitro	MWCNT	SESMW	No	Carbon	No	No	Tubes	-	Carbon	48h	48h	intermediate-term	Scala & Kinaret et al. 2018 [83]	10.1016/j.impact.2018.05.003	None	None	N/A	not stated	not stated	SES	not provided	not provided	not stated	1500	20	60	Cell culture medium + 1% FCS	Not given	Not given	Not given	not stated	not given	not given	not given	not given	not given	not given	not given	not given	not given	Tube		0.280204	363635	0.0560409
EMTAB6396_THP1_SES_SW_THP1-control_THP1	THP1	cancer cell line	homo sapiens	in vitro	SWCNT	SESSW	No	Carbon	No	No	Tubes	-	Carbon	48h	48h	intermediate-term	Scala & Kinaret et al. 2018 [83]	10.1016/j.impact.2018.05.003	None	None	N/A	not stated	not stated	SES	not provided	not provided	not stated	1500	2	436	Cell culture medium + 1% FCS	Not given	Not given	Not given	not stated	not given	not given	not given	not given	not given	not given	not given	not given	not given	Tube		0.280204	363.635	0.560409
EMTAB6396_THP1_SIG_MW_THP1-control_THP1	THP1	cancer cell line	homo sapiens	in vitro	MWCNT	SIG	No	Carbon	No	No	Tubes	-	Carbon	48h	48h	intermediate-term	Scala & Kinaret et al. 2018 [83]	10.1016/j.impact.2018.05.003	None	None	N/A	not stated	not stated	Sigma-Aldrich	not provided	not provided	not stated	100000	15	119	Cell culture medium + 1% FCS	Not given	Not given	Not given	not stated	not given	not given	not given	not given	not given	not given	not given	not given	not given	Tube		0.280204	153408	0.0747211
EMTAB6396_THP1_SIG_SW_THP1-control_THP1	THP1	cancer cell line	homo sapiens	in vitro	SWCNT	SIG	No	Carbon	No	No	Tubes	-	Carbon	48h	48h	intermediate-term	Scala & Kinaret et al. 2018 [83]	10.1016/j.impact.2018.05.003	None	None	N/A	not stated	not stated	Sigma-Aldrich	not provided	not provided	not stated	50000	1.1	567	Cell culture medium + 1% FCS	Not given	Not given	Not given	not stated	not given	not given	not given	not given	not given	not given	not given	not given	not given	Tube		0.280204
GSE103101_AgNPs_100nm-control	endothelial cells (EA.hy926)	primary cell line	homo sapiens	in vitro	Silver	silver nanoparticle	No	Silver	Yes	No	Particle	-	Metal	6h	6h	short-term	missing citation																													no published	0.407848	0
GSE103101_AgNPs_5nm-control	endothelial cells (EA.hy926)	primary cell line	homo sapiens	in vitro	Silver	silver nanoparticle	No	Silver	Yes	No	Particle	-	Metal	6h	6h	short-term	missing citation																													no published	0.407848	0
GSE112780_crocidolite_120ug_12mo-control_	Lung	Lung	mus musculus	in vivo	Asbestos	crocidolite	No	Silica	No	No	Fiber	-	Mineral	12m	8760h	long-term	Snyder-Talkington et al. 2016 [49]	10.1080/15287394.2016.1159635	None	None	Not applicable	not given	not given	Kalahari Desert	South Africa	not applicable	As per Cheng et al., 1999.	100-550	11.5	17.1	PBS + serum	not applicable	160 – 800	11500 (range: 2000 – 30000)	not applcable	17.1	not provided	not provided	not applicable	N/A	not applicable	not applicable	not provided	<0.022	long, entangled	median fiber length of 11.5 μm (range: 2 – 30 μm), diameter of 160 – 800 nm, surface area of 17.1 m2/g,	4.99586	275308	0.0614875
GSE112780_crocidolite_120ug_1mo-control_1	Lung	Lung	mus musculus	in vivo	Asbestos	crocidolite	No	Silica	No	No	Fiber	-	Mineral	1m	720h	intermediate-term	Snyder-Talkington et al. 2016 [49]	10.1080/15287394.2016.1159635	None	None	Not applicable	not given	not given	Kalahari Desert	South Africa	not applicable	As per Cheng et al., 1999.	100-550	11.5	17.1	PBS + serum	not applicable	160 – 800	11500 (range: 2000 – 30000)	not applcable	17.1	not provided	not provided	not applicable	N/A	not applicable	not applicable	not provided	<0.022	long, entangled	median fiber length of 11.5 μm (range: 2 – 30 μm), diameter of 160 – 800 nm, surface area of 17.1 m2/g,	4.99586	275308	0.0614875
GSE112780_crocidolite_120ug_6mo-control_6	Lung	Lung	mus musculus	in vivo	Asbestos	crocidolite	No	Silica	No	No	Fiber	-	Mineral	6m	4320h	long-term	Snyder-Talkington et al. 2016 [49]	10.1080/15287394.2016.1159635	None	None	Not applicable	not given	not given	Kalahari Desert	South Africa	not applicable	As per Cheng et al., 1999.	100-550	11.5	17.1	PBS + serum	not applicable	160 – 800	11500 (range: 2000 – 30000)	not applcable	17.1	not provided	not provided	not applicable	N/A	not applicable	not applicable	not provided	<0.022	long, entangled	median fiber length of 11.5 μm (range: 2 – 30 μm), diameter of 160 – 800 nm, surface area of 17.1 m2/g,	4.99586	275308	0.0614875
GSE112780_MWCNT_10ug_12mo-control_12m	Lung	Lung	mus musculus	in vivo	MWCNT	MWCNT-7	No	Carbon	No	No	Tubes	-	Carbon	12m	8760h	long-term	Snyder-Talkington et al. 2016 [49]	10.1080/15287394.2016.1159635	None	None	Not applicable	>99.9%	0.78% (Na, 0.41%; Fe, 0.32%)	Hodogaya Chemical Company	Tokyo, Japan	MWNT-7	#05072001K28	60-170	1-19	23	PBS + serum	not applicable	49 ± 13.4	3860 ± 1900	20-50	not provided	not provided	not provided	not applicable	N/A	not applicable	not applicable	not provided	<0.022	long, entangled		0.280204	6.91304e+07	0.00974624
GSE112780_MWCNT_10ug_1mo-control_1mo	Lung	Lung	mus musculus	in vivo	MWCNT	MWCNT-7	No	Carbon	No	No	Tubes	-	Carbon	1m	720h	intermediate-term	Snyder-Talkington et al. 2016 [49]	10.1080/15287394.2016.1159635	None	None	Not applicable	>99.9%	0.78% (Na, 0.41%; Fe, 0.32%)	Hodogaya Chemical Company	Tokyo, Japan	MWNT-7	#05072001K28	60-170	1-19	23	PBS + serum	not applicable	49 ± 13.4	3860 ± 1900	20-50	not provided	not provided	not provided	not applicable	N/A	not applicable	not applicable	not provided	<0.022	long, entangled		0.280204	6.91304e+07	0.00974624
GSE112780_MWCNT_10ug_6mo-control_6mo	Lung	Lung	mus musculus	in vivo	MWCNT	MWCNT-7	No	Carbon	No	No	Tubes	-	Carbon	6m	4320h	long-term	Snyder-Talkington et al. 2016 [49]	10.1080/15287394.2016.1159635	None	None	Not applicable	>99.9%	0.78% (Na, 0.41%; Fe, 0.32%)	Hodogaya Chemical Company	Tokyo, Japan	MWNT-7	#05072001K28	60-170	1-19	23	PBS + serum	not applicable	49 ± 13.4	3860 ± 1900	20-50	not provided	not provided	not provided	not applicable	N/A	not applicable	not applicable	not provided	<0.022	long, entangled		0.280204	6.91304e+07	0.00974624
GSE112780_MWCNT_1ug_12mo-control_12mo	Lung	Lung	mus musculus	in vivo	MWCNT	MWCNT-7	No	Carbon	No	No	Tubes	-	Carbon	12m	8760h	long-term	Snyder-Talkington et al. 2016 [49]	10.1080/15287394.2016.1159635	None	None	Not applicable	>99.9%	0.78% (Na, 0.41%; Fe, 0.32%)	Hodogaya Chemical Company	Tokyo, Japan	MWNT-7	#05072001K28	60-170	1-19	23	PBS + serum	not applicable	49 ± 13.4	3860 ± 1900	20-50	not provided	not provided	not provided	not applicable	N/A	not applicable	not applicable	not provided	<0.022	long, entangled		0.280204	6.91304e+07	0.00974624
GSE112780_MWCNT_1ug_1mo-control_1mo	Lung	Lung	mus musculus	in vivo	MWCNT	MWCNT-7	No	Carbon	No	No	Tubes	-	Carbon	1m	720h	intermediate-term	Snyder-Talkington et al. 2016 [49]	10.1080/15287394.2016.1159635	None	None	Not applicable	>99.9%	0.78% (Na, 0.41%; Fe, 0.32%)	Hodogaya Chemical Company	Tokyo, Japan	MWNT-7	#05072001K28	60-170	1-19	23	PBS + serum	not applicable	49 ± 13.4	3860 ± 1900	20-50	not provided	not provided	not provided	not applicable	N/A	not applicable	not applicable	not provided	<0.022	long, entangled		0.280204	6.91304e+07	0.00974624
GSE112780_MWCNT_1ug_6mo-control_6mo	Lung	Lung	mus musculus	in vivo	MWCNT	MWCNT-7	No	Carbon	No	No	Tubes	-	Carbon	6m	4320h	long-term	Snyder-Talkington et al. 2016 [49]	10.1080/15287394.2016.1159635	None	None	Not applicable	>99.9%	0.78% (Na, 0.41%; Fe, 0.32%)	Hodogaya Chemical Company	Tokyo, Japan	MWNT-7	#05072001K28	60-170	1-19	23	PBS + serum	not applicable	49 ± 13.4	3860 ± 1900	20-50	not provided	not provided	not provided	not applicable	N/A	not applicable	not applicable	not provided	<0.022	long, entangled		0.280204	6.91304e+07	0.00974624
GSE112780_MWCNT_40ug_12mo-control_12m	Lung	Lung	mus musculus	in vivo	MWCNT	MWCNT-7	No	Carbon	No	No	Tubes	-	Carbon	12m	8760h	long-term	Snyder-Talkington et al. 2016 [49]	10.1080/15287394.2016.1159635	None	None	Not applicable	>99.9%	0.78% (Na, 0.41%; Fe, 0.32%)	Hodogaya Chemical Company	Tokyo, Japan	MWNT-7	#05072001K28	60-170	1-19	23	PBS + serum	not applicable	49 ± 13.4	3860 ± 1900	20-50	not provided	not provided	not provided	not applicable	N/A	not applicable	not applicable	not provided	<0.022	long, entangled		0.280204	6.91304e+07	0.00974624
GSE112780_MWCNT_40ug_1mo-control_1mo	Lung	Lung	mus musculus	in vivo	MWCNT	MWCNT-7	No	Carbon	No	No	Tubes	-	Carbon	1m	720h	intermediate-term	Snyder-Talkington et al. 2016 [49]	10.1080/15287394.2016.1159635	None	None	Not applicable	>99.9%	0.78% (Na, 0.41%; Fe, 0.32%)	Hodogaya Chemical Company	Tokyo, Japan	MWNT-7	#05072001K28	60-170	1-19	23	PBS + serum	not applicable	49 ± 13.4	3860 ± 1900	20-50	not provided	not provided	not provided	not applicable	N/A	not applicable	not applicable	not provided	<0.022	long, entangled		0.280204	6.91304e+07	0.00974624
GSE112780_MWCNT_40ug_6mo-control_6mo	Lung	Lung	mus musculus	in vivo	MWCNT	MWCNT-7	No	Carbon	No	No	Tubes	-	Carbon	6m	4320h	long-term	Snyder-Talkington et al. 2016 [49]	10.1080/15287394.2016.1159635	None	None	Not applicable	>99.9%	0.78% (Na, 0.41%; Fe, 0.32%)	Hodogaya Chemical Company	Tokyo, Japan	MWNT-7	#05072001K28	60-170	1-19	23	PBS + serum	not applicable	49 ± 13.4	3860 ± 1900	20-50	not provided	not provided	not provided	not applicable	N/A	not applicable	not applicable	not provided	<0.022	long, entangled		0.280204	6.91304e+07	0.00974624
GSE112780_MWCNT_80ug_12mo-control_12m	Lung	Lung	mus musculus	in vivo	MWCNT	MWCNT-7	No	Carbon	No	No	Tubes	-	Carbon	12m	8760h	long-term	Snyder-Talkington et al. 2016 [49]	10.1080/15287394.2016.1159635	None	None	Not applicable	>99.9%	0.78% (Na, 0.41%; Fe, 0.32%)	Hodogaya Chemical Company	Tokyo, Japan	MWNT-7	#05072001K28	60-170	1-19	23	PBS + serum	not applicable	49 ± 13.4	3860 ± 1900	20-50	not provided	not provided	not provided	not applicable	N/A	not applicable	not applicable	not provided	<0.022	long, entangled		0.280204	6.91304e+07	0.00974624
GSE112780_MWCNT_80ug_1mo-control_1mo	Lung	Lung	mus musculus	in vivo	MWCNT	MWCNT-7	No	Carbon	No	No	Tubes	-	Carbon	1m	720h	intermediate-term	Snyder-Talkington et al. 2016 [49]	10.1080/15287394.2016.1159635	None	None	Not applicable	>99.9%	0.78% (Na, 0.41%; Fe, 0.32%)	Hodogaya Chemical Company	Tokyo, Japan	MWNT-7	#05072001K28	60-170	1-19	23	PBS + serum	not applicable	49 ± 13.4	3860 ± 1900	20-50	not provided	not provided	not provided	not applicable	N/A	not applicable	not applicable	not provided	<0.022	long, entangled		0.280204	6.91304e+07	0.00974624
GSE112780_MWCNT_80ug_6mo-control_6mo	Lung	Lung	mus musculus	in vivo	MWCNT	MWCNT-7	No	Carbon	No	No	Tubes	-	Carbon	6m	4320h	long-term	Snyder-Talkington et al. 2016 [49]	10.1080/15287394.2016.1159635	None	None	Not applicable	>99.9%	0.78% (Na, 0.41%; Fe, 0.32%)	Hodogaya Chemical Company	Tokyo, Japan	MWNT-7	#05072001K28	60-170	1-19	23	PBS + serum	not applicable	49 ± 13.4	3860 ± 1900	20-50	not provided	not provided	not provided	not applicable	N/A	not applicable	not applicable	not provided	<0.022	long, entangled		0.280204	6.91304e+07	0.00974624
GSE113088_nanoSiO2-control_saline	PBMC	primary cell line	homo sapiens	ex vivo	Silica	SiO2	No	Silica	No	Yes	Particle	-	Oxide	4h	4h	short-term	Vis et al. 2018 [86]	10.1021/acsnano.8b03363	None	None	N/A	not stated	not stated	In-house synthesized	Not applicable	Not applicable	Not applicable	3.6 ± 0.5	not applicable	not given																	0.909994	61.9145	1.0111
GSE117056_CeO2_Alfa_Aesar_high-control	HepG2	cancer cell line	homo sapiens	in vitro	CeO2	-	No	Cerium	Yes	Yes	Particle	-	Oxide	72h	72h	long-term	missing citation					>98.8%						from 22 to 214 nm																			0.945474	1.944e+06	0.03205
GSE117056_CeO2_Alfa_Aesar_low-control	HepG2	cancer cell line	homo sapiens	in vitro	CeO2	-	No	Cerium	Yes	Yes	Particle	-	Oxide	72h	72h	long-term	missing citation					>98.8%						from 22 to 214 nm																			0.945474	1.944e+06	0.03205
GSE117056_CeO2_Alfa_Aesar_mid-control	HepG2	cancer cell line	homo sapiens	in vitro	CeO2	-	No	Cerium	Yes	Yes	Particle	-	Oxide	72h	72h	long-term	missing citation					>98.8%						from 22 to 214 nm																			0.945474	1.944e+06	0.03205
GSE117056_CeO2_Nano_Amor_high-control	HepG2	cancer cell line	homo sapiens	in vitro	CeO2	-	No	Cerium	Yes	Yes	Particle	-	Oxide	72h	72h	long-term	missing citation					>98.8%						from 22 to 214 nm																			0.945474	1.944e+06	0.03205
GSE117056_CeO2_Nano_Amor_low-control	HepG2	cancer cell line	homo sapiens	in vitro	CeO2	-	No	Cerium	Yes	Yes	Particle	-	Oxide	72h	72h	long-term	missing citation					>98.8%						from 22 to 214 nm																			0.945474	1.944e+06	0.03205
GSE117056_CeO2_Nano_Amor_mid-control	HepG2	cancer cell line	homo sapiens	in vitro	CeO2	-	No	Cerium	Yes	Yes	Particle	-	Oxide	72h	72h	long-term	missing citation					>98.8%						from 22 to 214 nm																			0.945474	1.944e+06	0.03205
GSE117056_TiO2_Acros_high-control	HepG2	cancer cell line	homo sapiens	in vitro	Titanium	-	No	Titanium	Yes	Yes	Particle	-	Oxide	72h	72h	long-term	missing citation					>98.8%						from 22 to 214 nm																			0.748863	3.91236e+06	0.0253852
GSE117056_TiO2_Acros_low-control	HepG2	cancer cell line	homo sapiens	in vitro	Titanium	-	No	Titanium	Yes	Yes	Particle	-	Oxide	72h	72h	long-term	missing citation					>98.8%						from 22 to 214 nm																			0.748863	3.91236e+06	0.0253852
GSE117056_TiO2_Acros_mid-control	HepG2	cancer cell line	homo sapiens	in vitro	Titanium	-	No	Titanium	Yes	Yes	Particle	-	Oxide	72h	72h	long-term	missing citation					>98.8%						from 22 to 214 nm																			0.748863	3.91236e+06	0.0253852
GSE117056_TiO2_Degussa_high-control	HepG2	cancer cell line	homo sapiens	in vitro	Titanium	-	No	Titanium	Yes	Yes	Particle	-	Oxide	72h	72h	long-term	missing citation					>98.8%						from 22 to 214 nm																			0.748863	3.91236e+06	0.0253852
GSE117056_TiO2_Degussa_low-control	HepG2	cancer cell line	homo sapiens	in vitro	Titanium	-	No	Titanium	Yes	Yes	Particle	-	Oxide	72h	72h	long-term	missing citation					>98.8%						from 22 to 214 nm																			0.748863	3.91236e+06	0.0253852
GSE117056_TiO2_Degussa_mid-control	HepG2	cancer cell line	homo sapiens	in vitro	Titanium	-	No	Titanium	Yes	Yes	Particle	-	Oxide	72h	72h	long-term	missing citation					>98.8%						from 22 to 214 nm																			0.748863	3.91236e+06	0.0253852
GSE117056_TiO2_Mknano_high-control	HepG2	cancer cell line	homo sapiens	in vitro	Titanium	-	No	Titanium	Yes	Yes	Particle	-	Oxide	72h	72h	long-term	missing citation					>98.8%						from 22 to 214 nm																			0.748863	3.91236e+06	0.0253852
GSE117056_TiO2_Mknano_low-control	HepG2	cancer cell line	homo sapiens	in vitro	Titanium	-	No	Titanium	Yes	Yes	Particle	-	Oxide	72h	72h	long-term	missing citation					>98.8%						from 22 to 214 nm																			0.748863	3.91236e+06	0.0253852
GSE117056_TiO2_Mknano_mid-control	HepG2	cancer cell line	homo sapiens	in vitro	Titanium	-	No	Titanium	Yes	Yes	Particle	-	Oxide	72h	72h	long-term	missing citation					>98.8%						from 22 to 214 nm																			0.748863	3.91236e+06	0.0253852
GSE122197_CuO_COOH_OVA_high-control_OVA	Lung	Lung	mus musculus	in vivo	CuO	CuO COOH	Yes	Copper	Yes	Yes	Particle	ovalbumin	Oxide	5d	120h	intermediate-term	Ilves et al. 2019 [62]	10.1186/s12989-019-0309-1	COOH	none	monoclinic	99	not provided	PlasmaChem GmbH	Berlin, Germany	NanoSolutions	YF140114	10-20	not applicable	7.4 ± 0.5	Krebs	6.45 ± 0.16	not applicable	not applicable	not applicable	not provided	121 ± 91	not provided	128 ± 58	not provided	- 7.3 ± 0.5	not provided	not provided	not provided	spherical		0.499993	6.8639e+14	4.53457e-05
GSE122197_CuO_COOH_OVA_low-control_OVA	Lung	Lung	mus musculus	in vivo	CuO	CuO COOH	Yes	Copper	Yes	Yes	Particle	ovalbumin	Oxide	5d	120h	intermediate-term	Ilves et al. 2019 [62]	10.1186/s12989-019-0309-1	COOH	none	monoclinic	99	not provided	PlasmaChem GmbH	Berlin, Germany	NanoSolutions	YF140114	10-20	not applicable	7.4 ± 0.5	Krebs	6.45 ± 0.16	not applicable	not applicable	not applicable	not provided	121 ± 91	not provided	128 ± 58	not provided	- 7.3 ± 0.5	not provided	not provided	not provided	spherical		0.499993	6.8639e+14	4.53457e-05
GSE122197_CuO_COOH_OVA_mid-control_OVA	Lung	Lung	mus musculus	in vivo	CuO	CuO COOH	Yes	Copper	Yes	Yes	Particle	ovalbumin	Oxide	5d	120h	intermediate-term	Ilves et al. 2019 [62]	10.1186/s12989-019-0309-1	COOH	none	monoclinic	99	not provided	PlasmaChem GmbH	Berlin, Germany	NanoSolutions	YF140114	10-20	not applicable	7.4 ± 0.5	Krebs	6.45 ± 0.16	not applicable	not applicable	not applicable	not provided	121 ± 91	not provided	128 ± 58	not provided	- 7.3 ± 0.5	not provided	not provided	not provided	spherical		0.499993	6.8639e+14	4.53457e-05
GSE122197_CuO_COOH_PBS_high-control_PB	Lung	Lung	mus musculus	in vivo	CuO	CuO COOH	Yes	Copper	Yes	Yes	Particle	PBS	Oxide	5d	120h	intermediate-term	Ilves et al. 2019 [62]	10.1186/s12989-019-0309-1	COOH	none	monoclinic	99	not provided	PlasmaChem GmbH	Berlin, Germany	NanoSolutions	YF140114	10-20	not applicable	7.4 ± 0.5	Krebs	6.45 ± 0.16	not applicable	not applicable	not applicable	not provided	121 ± 91	not provided	128 ± 58	not provided	- 7.3 ± 0.5	not provided	not provided	not provided	spherical		0.499993	6.8639e+14	4.53457e-05
GSE122197_CuO_COOH_PBS_low-control_PB	Lung	Lung	mus musculus	in vivo	CuO	CuO COOH	Yes	Copper	Yes	Yes	Particle	PBS	Oxide	5d	120h	intermediate-term	Ilves et al. 2019 [62]	10.1186/s12989-019-0309-1	COOH	none	monoclinic	99	not provided	PlasmaChem GmbH	Berlin, Germany	NanoSolutions	YF140114	10-20	not applicable	7.4 ± 0.5	Krebs	6.45 ± 0.16	not applicable	not applicable	not applicable	not provided	121 ± 91	not provided	128 ± 58	not provided	- 7.3 ± 0.5	not provided	not provided	not provided	spherical		0.499993	6.8639e+14	4.53457e-05
GSE122197_CuO_COOH_PBS_mid-control_PB	Lung	Lung	mus musculus	in vivo	CuO	CuO COOH	Yes	Copper	Yes	Yes	Particle	PBS	Oxide	5d	120h	intermediate-term	Ilves et al. 2019 [62]	10.1186/s12989-019-0309-1	COOH	none	monoclinic	99	not provided	PlasmaChem GmbH	Berlin, Germany	NanoSolutions	YF140114	10-20	not applicable	7.4 ± 0.5	Krebs	6.45 ± 0.16	not applicable	not applicable	not applicable	not provided	121 ± 91	not provided	128 ± 58	not provided	- 7.3 ± 0.5	not provided	not provided	not provided	spherical		0.499993	6.8639e+14	4.53457e-05
GSE122197_CuO_NH3_OVA_high-control_OVA	Lung	Lung	mus musculus	in vivo	CuO	CuO NH3	Yes	Copper	Yes	Yes	Particle	-	Oxide	5d	120h	intermediate-term	Ilves et al. 2019 [62]	10.1186/s12989-019-0309-1	NH3	none	monoclinic	99	not provided	PlasmaChem GmbH	Berlin, Germany	NanoSolutions	YF140114	10-20	not applicable	6.1 ± 0.5	Krebs	9.53 ± 0.22	not applicable	not applicable	not applicable	not provided	46 ± 36	not provided	96 ± 75	not provided	27.7 ± 0.5	not provided	not provided	not provided	spherical		0.499993	6.8639e+14	4.53457e-05
GSE122197_CuO_NH3_OVA_low-control_OVA	Lung	Lung	mus musculus	in vivo	CuO	CuO NH3	Yes	Copper	Yes	Yes	Particle	-	Oxide	5d	120h	intermediate-term	Ilves et al. 2019 [62]	10.1186/s12989-019-0309-1	NH3	none	monoclinic	99	not provided	PlasmaChem GmbH	Berlin, Germany	NanoSolutions	YF140114	10-20	not applicable	6.1 ± 0.5	Krebs	9.53 ± 0.22	not applicable	not applicable	not applicable	not provided	46 ± 36	not provided	96 ± 75	not provided	27.7 ± 0.5	not provided	not provided	not provided	spherical		0.499993	6.8639e+14	4.53457e-05
GSE122197_CuO_NH3_OVA_mid-control_OVA	Lung	Lung	mus musculus	in vivo	CuO	CuO NH3	Yes	Copper	Yes	Yes	Particle	-	Oxide	5d	120h	intermediate-term	Ilves et al. 2019 [62]	10.1186/s12989-019-0309-1	NH3	none	monoclinic	99	not provided	PlasmaChem GmbH	Berlin, Germany	NanoSolutions	YF140114	10-20	not applicable	6.1 ± 0.5	Krebs	9.53 ± 0.22	not applicable	not applicable	not applicable	not provided	46 ± 36	not provided	96 ± 75	not provided	27.7 ± 0.5	not provided	not provided	not provided	spherical		0.499993	6.8639e+14	4.53457e-05
GSE122197_CuO_NH3_PBS_high-control_PB	Lung	Lung	mus musculus	in vivo	CuO	CuO NH3	Yes	Copper	Yes	Yes	Particle	-	Oxide	5d	120h	intermediate-term	Ilves et al. 2019 [62]	10.1186/s12989-019-0309-1	NH3	none	monoclinic	99	not provided	PlasmaChem GmbH	Berlin, Germany	NanoSolutions	YF140114	10-20	not applicable	6.1 ± 0.5	Krebs	9.53 ± 0.22	not applicable	not applicable	not applicable	not provided	46 ± 36	not provided	96 ± 75	not provided	27.7 ± 0.5	not provided	not provided	not provided	spherical		0.499993	6.8639e+14	4.53457e-05
GSE122197_CuO_NH3_PBS_low-control_PBS	Lung	Lung	mus musculus	in vivo	CuO	CuO NH3	Yes	Copper	Yes	Yes	Particle	-	Oxide	5d	120h	intermediate-term	Ilves et al. 2019 [62]	10.1186/s12989-019-0309-1	NH3	none	monoclinic	99	not provided	PlasmaChem GmbH	Berlin, Germany	NanoSolutions	YF140114	10-20	not applicable	6.1 ± 0.5	Krebs	9.53 ± 0.22	not applicable	not applicable	not applicable	not provided	46 ± 36	not provided	96 ± 75	not provided	27.7 ± 0.5	not provided	not provided	not provided	spherical		0.499993	6.8639e+14	4.53457e-05
GSE122197_CuO_NH3_PBS_mid-control_PBS	Lung	Lung	mus musculus	in vivo	CuO	CuO NH3	Yes	Copper	Yes	Yes	Particle	-	Oxide	5d	120h	intermediate-term	Ilves et al. 2019 [62]	10.1186/s12989-019-0309-1	NH3	none	monoclinic	99	not provided	PlasmaChem GmbH	Berlin, Germany	NanoSolutions	YF140114	10-20	not applicable	6.1 ± 0.5	Krebs	9.53 ± 0.22	not applicable	not applicable	not applicable	not provided	46 ± 36	not provided	96 ± 75	not provided	27.7 ± 0.5	not provided	not provided	not provided	spherical		0.499993	6.8639e+14	4.53457e-05
GSE122197_CuO_OVA_high-control_OVA	Lung	Lung	mus musculus	in vivo	CuO	-	No	Copper	Yes	Yes	Particle	-	Oxide	5d	120h	intermediate-term	Ilves et al. 2019 [62]	10.1186/s12989-019-0309-1	none	none	monoclinic	99	not provided	PlasmaChem GmbH	Berlin, Germany	NanoSolutions	YF1309121	10-20	not applicable	42 ± 2	Krebs	12.00 ± 0.37	not applicable	not applicable	not applicable	not provided	41 ± 28	not provided	62 ± 50	not provided	14.0 ± 1.2	not provided	not provided	not provided	spherical		0.499993	6.8639e+14	4.53457e-05
GSE122197_CuO_OVA_low-control_OVA	Lung	Lung	mus musculus	in vivo	CuO	-	No	Copper	Yes	Yes	Particle	-	Oxide	5d	120h	intermediate-term	Ilves et al. 2019 [62]	10.1186/s12989-019-0309-1	none	none	monoclinic	99	not provided	PlasmaChem GmbH	Berlin, Germany	NanoSolutions	YF1309121	10-20	not applicable	42 ± 2	Krebs	12.00 ± 0.37	not applicable	not applicable	not applicable	not provided	41 ± 28	not provided	62 ± 50	not provided	14.0 ± 1.2	not provided	not provided	not provided	spherical		0.499993	6.8639e+14	4.53457e-05
GSE122197_CuO_OVA_mid-control_OVA	Lung	Lung	mus musculus	in vivo	CuO	-	No	Copper	Yes	Yes	Particle	-	Oxide	5d	120h	intermediate-term	Ilves et al. 2019 [62]	10.1186/s12989-019-0309-1	none	none	monoclinic	99	not provided	PlasmaChem GmbH	Berlin, Germany	NanoSolutions	YF1309121	10-20	not applicable	42 ± 2	Krebs	12.00 ± 0.37	not applicable	not applicable	not applicable	not provided	41 ± 28	not provided	62 ± 50	not provided	14.0 ± 1.2	not provided	not provided	not provided	spherical		0.499993	6.8639e+14	4.53457e-05
GSE122197_CuO_PBS_high-control_PBS	Lung	Lung	mus musculus	in vivo	CuO	-	No	Copper	Yes	Yes	Particle	-	Oxide	5d	120h	intermediate-term	Ilves et al. 2019 [62]	10.1186/s12989-019-0309-1	none	none	monoclinic	99	not provided	PlasmaChem GmbH	Berlin, Germany	NanoSolutions	YF1309121	10-20	not applicable	42 ± 2	Krebs	12.00 ± 0.37	not applicable	not applicable	not applicable	not provided	41 ± 28	not provided	62 ± 50	not provided	14.0 ± 1.2	not provided	not provided	not provided	spherical		0.499993	6.8639e+14	4.53457e-05
GSE122197_CuO_PBS_low-control_PBS	Lung	Lung	mus musculus	in vivo	CuO	-	No	Copper	Yes	Yes	Particle	-	Oxide	5d	120h	intermediate-term	Ilves et al. 2019 [62]	10.1186/s12989-019-0309-1	none	none	monoclinic	99	not provided	PlasmaChem GmbH	Berlin, Germany	NanoSolutions	YF1309121	10-20	not applicable	42 ± 2	Krebs	12.00 ± 0.37	not applicable	not applicable	not applicable	not provided	41 ± 28	not provided	62 ± 50	not provided	14.0 ± 1.2	not provided	not provided	not provided	spherical		0.499993	6.8639e+14	4.53457e-05
GSE122197_CuO_PBS_mid-control_PBS	Lung	Lung	mus musculus	in vivo	CuO	-	No	Copper	Yes	Yes	Particle	-	Oxide	5d	120h	intermediate-term	Ilves et al. 2019 [62]	10.1186/s12989-019-0309-1	none	none	monoclinic	99	not provided	PlasmaChem GmbH	Berlin, Germany	NanoSolutions	YF1309121	10-20	not applicable	42 ± 2	Krebs	12.00 ± 0.37	not applicable	not applicable	not applicable	not provided	41 ± 28	not provided	62 ± 50	not provided	14.0 ± 1.2	not provided	not provided	not provided	spherical		0.499993	6.8639e+14	4.53457e-05
GSE122197_CuO_PEG_OVA_high-control_OV	Lung	Lung	mus musculus	in vivo	CuO	-	Yes	Copper	Yes	Yes	Particle	ovalbumin	Oxide	5d	120h	intermediate-term	Ilves et al. 2019 [62]	10.1186/s12989-019-0309-1	PEG	none	monoclinic	99	not provided	PlasmaChem GmbH	Berlin, Germany	NanoSolutions	YF140114	10-20	not applicable	not given	Krebs	7.46 ± 0.42	not applicable	not applicable	not applicable	not provided	100 ± 36	not provided	189 ± 113	not provided	- 16.8 ± 0.4	not provided	not provided	not provided	spherical		0.499993	6.8639e+14	4.53457e-05
GSE122197_CuO_PEG_OVA_low-control_OVA	Lung	Lung	mus musculus	in vivo	CuO	-	Yes	Copper	Yes	Yes	Particle	ovalbumin	Oxide	5d	120h	intermediate-term	Ilves et al. 2019 [62]	10.1186/s12989-019-0309-1	PEG	none	monoclinic	99	not provided	PlasmaChem GmbH	Berlin, Germany	NanoSolutions	YF140114	10-20	not applicable	not given	Krebs	7.46 ± 0.42	not applicable	not applicable	not applicable	not provided	100 ± 36	not provided	189 ± 113	not provided	- 16.8 ± 0.4	not provided	not provided	not provided	spherical		0.499993	6.8639e+14	4.53457e-05
GSE122197_CuO_PEG_OVA_mid-control_OVA	Lung	Lung	mus musculus	in vivo	CuO	-	Yes	Copper	Yes	Yes	Particle	ovalbumin	Oxide	5d	120h	intermediate-term	Ilves et al. 2019 [62]	10.1186/s12989-019-0309-1	PEG	none	monoclinic	99	not provided	PlasmaChem GmbH	Berlin, Germany	NanoSolutions	YF140114	10-20	not applicable	not given	Krebs	7.46 ± 0.42	not applicable	not applicable	not applicable	not provided	100 ± 36	not provided	189 ± 113	not provided	- 16.8 ± 0.4	not provided	not provided	not provided	spherical		0.499993	6.8639e+14	4.53457e-05
GSE122197_CuO_PEG_PBS_high-control_PB	Lung	Lung	mus musculus	in vivo	CuO	-	Yes	Copper	Yes	Yes	Particle	PBS	Oxide	5d	120h	intermediate-term	Ilves et al. 2019 [62]	10.1186/s12989-019-0309-1	PEG	none	monoclinic	99	not provided	PlasmaChem GmbH	Berlin, Germany	NanoSolutions	YF140114	10-20	not applicable	not given	Krebs	7.46 ± 0.42	not applicable	not applicable	not applicable	not provided	100 ± 36	not provided	189 ± 113	not provided	- 16.8 ± 0.4	not provided	not provided	not provided	spherical		0.499993	6.8639e+14	4.53457e-05
GSE122197_CuO_PEG_PBS_low-control_PBS	Lung	Lung	mus musculus	in vivo	CuO	-	Yes	Copper	Yes	Yes	Particle	PBS	Oxide	5d	120h	intermediate-term	Ilves et al. 2019 [62]	10.1186/s12989-019-0309-1	PEG	none	monoclinic	99	not provided	PlasmaChem GmbH	Berlin, Germany	NanoSolutions	YF140114	10-20	not applicable	not given	Krebs	7.46 ± 0.42	not applicable	not applicable	not applicable	not provided	100 ± 36	not provided	189 ± 113	not provided	- 16.8 ± 0.4	not provided	not provided	not provided	spherical		0.499993	6.8639e+14	4.53457e-05
GSE122197_CuO_PEG_PBS_mid-control_PBS	Lung	Lung	mus musculus	in vivo	CuO	-	Yes	Copper	Yes	Yes	Particle	PBS	Oxide	5d	120h	intermediate-term	Ilves et al. 2019 [62]	10.1186/s12989-019-0309-1	PEG	none	monoclinic	99	not provided	PlasmaChem GmbH	Berlin, Germany	NanoSolutions	YF140114	10-20	not applicable	not given	Krebs	7.46 ± 0.42	not applicable	not applicable	not applicable	not provided	100 ± 36	not provided	189 ± 113	not provided	- 16.8 ± 0.4	not provided	not provided	not provided	spherical		0.499993	6.8639e+14	4.53457e-05
GSE127773_CuO_120_Asthmatic-control_Asth	Bronchial epithelium	primary cell line	homo sapiens	ex vivo	CuO	-	No	Copper	Yes	Yes	Particle	asthmatic control	Oxide	24h	24h	short-term	Kooter et al. 2019 [63]	10.1021/acsnano.9b01823	CuO	none	none	monoclinic	99	not provided	PlasmaChem GmbH	Berlin, Germany	NanoSolutions	not stated	10-20	not applicable	10-2po1ee	Air with 50% relative humidity	not provided	not applicable	not applicable	not applicable	55	not provided	not provided	not provided	not provided	not provided	not provided	not provided	not provided	spherical	0.499993	6.8639e+14	4.53457e-05
GSE127773_CuO_120_Healthy-control_Health	Bronchial epithelium	primary cell line	homo sapiens	ex vivo	CuO	-	No	Copper	Yes	Yes	Particle	-	Oxide	24h	24h	short-term	Kooter et al. 2019 [63]	10.1021/acsnano.9b01823	CuO	none	none	monoclinic	99	not provided	PlasmaChem GmbH	Berlin, Germany	NanoSolutions	not stated	10-20	not applicable	10-2po1ee	Air with 50% relative humidity	not provided	not applicable	not applicable	not applicable	55	not provided	not provided	not provided	not provided	not provided	not provided	not provided	not provided	spherical	0.499993	6.8639e+14	4.53457e-05
GSE127773_CuO_23_Asthmatic-control_Asth	Bronchial epithelium	primary cell line	homo sapiens	ex vivo	CuO	-	No	Copper	Yes	Yes	Particle	asthmatic control	Oxide	24h	24h	short-term	Kooter et al. 2019 [63]	10.1021/acsnano.9b01823	CuO	none	none	monoclinic	99	not provided	PlasmaChem GmbH	Berlin, Germany	NanoSolutions	not stated	10-20	not applicable	10-2po1ee	Air with 50% relative humidity	not provided	not applicable	not applicable	not applicable	55	not provided	not provided	not provided	not provided	not provided	not provided	not provided	not provided	spherical	0.499993	6.8639e+14	4.53457e-05
GSE127773_CuO_23_Healthy-control_Healthy	Bronchial epithelium	primary cell line	homo sapiens	ex vivo	CuO	-	No	Copper	Yes	Yes	Particle	-	Oxide	24h	24h	short-term	Kooter et al. 2019 [63]	10.1021/acsnano.9b01823	CuO	none	none	monoclinic	99	not provided	PlasmaChem GmbH	Berlin, Germany	NanoSolutions	not stated	10-20	not applicable	10-2po1ee	Air with 50% relative humidity	not provided	not applicable	not applicable	not applicable	55	not provided	not provided	not provided	not provided	not provided	not provided	not provided	not provided	spherical	0.499993	6.8639e+14	4.53457e-05
GSE127773_CuO_470_Asthmatic-control_Asth	Bronchial epithelium	primary cell line	homo sapiens	ex vivo	CuO	-	No	Copper	Yes	Yes	Particle	asthmatic control	Oxide	24h	24h	short-term	Kooter et al. 2019 [63]	10.1021/acsnano.9b01823	CuO	none	none	monoclinic	99	not provided	PlasmaChem GmbH	Berlin, Germany	NanoSolutions	not stated	10-20	not applicable	10-2po1ee	Air with 50% relative humidity	not provided	not applicable	not applicable	not applicable	55	not provided	not provided	not provided	not provided	not provided	not provided	not provided	not provided	spherical	0.499993	6.8639e+14	4.53457e-05
GSE127773_CuO_470_Healthy-control_Health	Bronchial epithelium	primary cell line	homo sapiens	ex vivo	CuO	-	No	Copper	Yes	Yes	Particle	-	Oxide	24h	24h	short-term	Kooter et al. 2019 [63]	10.1021/acsnano.9b01823	CuO	none	none	monoclinic	99	not provided	PlasmaChem GmbH	Berlin, Germany	NanoSolutions	not stated	10-20	not applicable	10-2po1ee	Air with 50% relative humidity	not provided	not applicable	not applicable	not applicable	55	not provided	not provided	not provided	not provided	not provided	not provided	not provided	not provided	spherical	0.499993	6.8639e+14	4.53457e-05
GSE127773_CuO_COOH_128_Asthmatic-control_	Bronchial epithelium	primary cell line	homo sapiens	ex vivo	CuO	CuO COOH	Yes	Copper	Yes	Yes	Particle	asthmatic control	Oxide	24h	24h	short-term	Kooter et al. 2019 [63]	10.1021/acsnano.9b01823	COOH	none	monoclinic	99	not provided	PlasmaChem GmbH	Berlin, Germany	NanoSolutions	not stated	10-20	not applicable	10-2po1ee	Air with 50% relative humidity	not provided	not applicable	not applicable	not applicable	55	not provided	not provided	not provided	not provided	not provided	not provided	not provided	not provided	spherical		0.499993	6.8639e+14	4.53457e-05
GSE127773_CuO_COOH_128_Healthy-control_H	Bronchial epithelium	primary cell line	homo sapiens	ex vivo	CuO	CuO COOH	Yes	Copper	Yes	Yes	Particle	-	Oxide	24h	24h	short-term	Kooter et al. 2019 [63]	10.1021/acsnano.9b01823	COOH	none	monoclinic	99	not provided	PlasmaChem GmbH	Berlin, Germany	NanoSolutions	not stated	10-20	not applicable	10-2po1ee	Air with 50% relative humidity	not provided	not applicable	not applicable	not applicable	55	not provided	not provided	not provided	not provided	not provided	not provided	not provided	not provided	spherical		0.499993	6.8639e+14	4.53457e-05
GSE127773_CuO_COOH_32_Asthmatic-control_A	Bronchial epithelium	primary cell line	homo sapiens	ex vivo	CuO	CuO COOH	Yes	Copper	Yes	Yes	Particle	asthmatic control	Oxide	24h	24h	short-term	Kooter et al. 2019 [63]	10.1021/acsnano.9b01823	COOH	none	monoclinic	99	not provided	PlasmaChem GmbH	Berlin, Germany	NanoSolutions	not stated	10-20	not applicable	10-2po1ee	Air with 50% relative humidity	not provided	not applicable	not applicable	not applicable	55	not provided	not provided	not provided	not provided	not provided	not provided	not provided	not provided	spherical		0.499993	6.8639e+14	4.53457e-05
GSE127773_CuO_COOH_32_Healthy-control_H	Bronchial epithelium	primary cell line	homo sapiens	ex vivo	CuO	CuO COOH	Yes	Copper	Yes	Yes	Particle	-	Oxide	24h	24h	short-term	Kooter et al. 2019 [63]	10.1021/acsnano.9b01823	COOH	none	monoclinic	99	not provided	PlasmaChem GmbH	Berlin, Germany	NanoSolutions	not stated	10-20	not applicable	10-2po1ee	Air with 50% relative humidity	not provided	not applicable	not applicable	not applicable	55	not provided	not provided	not provided	not provided	not provided	not provided	not provided	not provided	spherical		0.499993	6.8639e+14	4.53457e-05
GSE127773_CuO_COOH_495_Asthmatic-control	Bronchial epithelium	primary cell line	homo sapiens	ex vivo	CuO	CuO COOH	Yes	Copper	Yes	Yes	Particle	asthmatic control	Oxide	24h	24h	short-term	Kooter et al. 2019 [63]	10.1021/acsnano.9b01823	COOH	none	monoclinic	99	not provided	PlasmaChem GmbH	Berlin, Germany	NanoSolutions	not stated	10-20	not applicable	10-2po1ee	Air with 50% relative humidity	not provided	not applicable	not applicable	not applicable	55	not provided	not provided	not provided	not provided	not provided	not provided	not provided	not provided	spherical		0.499993	6.8639e+14	4.53457e-05
GSE127773_CuO_COOH_495_Healthy-control_H	Bronchial epithelium	primary cell line	homo sapiens	ex vivo	CuO	CuO COOH	Yes	Copper	Yes	Yes	Particle	-	Oxide	24h	24h	short-term	Kooter et al. 2019 [63]	10.1021/acsnano.9b01823	COOH	none	monoclinic	99	not provided	PlasmaChem GmbH	Berlin, Germany	NanoSolutions	not stated	10-20	not applicable	10-2po1ee	Air with 50% relative humidity	not provided	not applicable	not applicable	not applicable	55	not provided	not provided	not provided	not provided	not provided	not provided	not provided	not provided	spherical		0.499993	6.8639e+14	4.53457e-05
GSE148705_BEAS2B_Ag_COOH-control_Ag	Beas2B	primary cell line	homo sapiens	in vitro	Silver	Ag-COOH	Yes	Silver	Yes	No	Particle	-	Metal	24h	24h	short-term	Gallud et al. 2020	https://doi.org/10.1002/advs.202002221	none	COOH												2015-05-01					164.7 ± 60.6	0.164 ± 0.013			-32.5 ± 1.1	not provided			particle		0.407848	0
GSE148705_BEAS2B_Ag_NH-control_Ag	Beas2B	primary cell line	homo sapiens	in vitro	Silver	Ag-NH	Yes	Silver	Yes	No	Particle	-	Metal	24h	24h	short-term	Gallud et al. 2020	https://doi.org/10.1002/advs.202002221	none	NR3+												2-8, 50-100					80.3 ± 7.9	0.447 ± 0.181			44.6 ± 1.6	not provided			particle		0.407848	0
GSE148705_BEAS2B_Ag_PEG-control_Ag	Beas2B	primary cell line	homo sapiens	in vitro	Silver	Ag-PEG	Yes	Silver	Yes	No	Particle	-	Metal	24h	24h	short-term	Gallud et al. 2020	https://doi.org/10.1002/advs.202002221	none	PEG												2-5, 7-15, 100-200					37.7 ± 2.5	0.430 ± 0.014			-10.7 ± 0.4	not provided			particle		0.407848	0
GSE148705_BEAS2B_Au20_COOH-control_Au	Beas2B	primary cell line	homo sapiens	in vitro	Gold	Au20_COOH	Yes	Gold	Yes	No	Particle	-	Metal	24h	24h	short-term	Gallud et al. 2020	https://doi.org/10.1002/advs.202002221	none	COOH												10-20, 32-54					N.D.				-26 ± 3	not provided			particle		0.404776	0
GSE148705_BEAS2B_Au20_NH-control_Au	Beas2B	primary cell line	homo sapiens	in vitro	Gold	Au20_NH	Yes	Gold	Yes	No	Particle	-	Metal	24h	24h	short-term	Gallud et al. 2020	https://doi.org/10.1002/advs.202002221	none	NR3+												2020-09-01					N.D.				42.8 ± 10	not provided			particle		0.404776	0
GSE148705_BEAS2B_Au20_PEG-control_Au	Beas2B	primary cell line	homo sapiens	in vitro	Gold	Au20_PEG	Yes	Gold	Yes	No	Particle	-	Metal	24h	24h	short-term	Gallud et al. 2020	https://doi.org/10.1002/advs.202002221	none	PEG												2018-10-01					N.D.				-37 ± 3	not provided			particle		0.404776	0
GSE148705_BEAS2B_Au5_COOH-control_Au	Beas2B	primary cell line	homo sapiens	in vitro	Gold	Au5_COOH	Yes	Gold	Yes	No	Particle	-	Metal	24h	24h	short-term	Gallud et al. 2020	https://doi.org/10.1002/advs.202002221	none	COOH												2021-04-01					N.D.				-28.8 ± 0.4	not provided			particle		0.404776	0
GSE148705_BEAS2B_Au5_NH-control_Au	Beas2B	primary cell line	homo sapiens	in vitro	Gold	Au5_NH	Yes	Gold	Yes	No	Particle	-	Metal	24h	24h	short-term	Gallud et al. 2020	https://doi.org/10.1002/advs.202002221	none	NR3+												2021-08-01					N.D.				49.0 ± 0.8	not provided			particle		0.404776	0
GSE148705_BEAS2B_Au5_PEG-control_Au	Beas2B	primary cell line	homo sapiens	in vitro	Gold	Au5_PEG	Yes	Gold	Yes	No	Particle	-	Metal	24h	24h	short-term	Gallud et al. 2020	https://doi.org/10.1002/advs.202002221	none	PEG												2021-06-02					N.D.				-16.5 ± 3	not provided			particle		0.404776	0
GSE148705_BEAS2B_CuO_COOH-control_CuO	Beas2B	primary cell line	homo sapiens	in vitro	CuO	CuO COOH	Yes	Copper	Yes	Yes	Particle	-	Oxide	24h	24h	short-term	Gallud et al. 2020	https://doi.org/10.1002/advs.202002221	none	COOH												2021-10-20					1179.3 ± 60.6	0.470 ± 0.024			-7.3 ± 0.5	not provided			spherical		0.499993	0
GSE148705_BEAS2B_CuO_core-control_CuO	Beas2B	primary cell line	homo sapiens	in vitro	CuO	-	No	Copper	Yes	Yes	Particle	-	Oxide	24h	24h	short-term	Gallud et al. 2020	https://doi.org/10.1002/advs.202002221	none	none												2020-10-01					1408.3 ± 101.5	0.482 ± 0.124			14.0 ± 1.2	not provided			spherical		0.499993	0
GSE148705_BEAS2B_CuO_NH-control_CuO	Beas2B	primary cell line	homo sapiens	in vitro	CuO	CuO_NH	Yes	Copper	Yes	Yes	Particle	-	Oxide	24h	24h	short-term	Gallud et al. 2020	https://doi.org/10.1002/advs.202002221	none	NH2												2020-10-01					293.0 ± 7.9	0.309 ± 0.006			27.7 ± 0.5	not provided			spherical		0.499993	0
GSE148705_BEAS2B_CuO_PEG-control_CuO	Beas2B	primary cell line	homo sapiens	in vitro	CuO	CuO_PEG	Yes	Copper	Yes	Yes	Particle	-	Oxide	24h	24h	short-term	Gallud et al. 2020	https://doi.org/10.1002/advs.202002221	none	PEG												2020-10-01					90.4 ± 2.5	0.146 ± 0.020			-16.8 ± 0.4	not provided			spherical		0.499993	0
GSE148705_BEAS2B_MWCNT_COOH-control	Beas2B	primary cell line	homo sapiens	in vitro	MWCNT	MWCNT_COOH	Yes	Carbon	No	No	Tubes	-	Carbon	24h	24h	short-term	Gallud et al. 2020	https://doi.org/10.1002/advs.202002221	none	COOH												42278		1200-1500			N/A	N/A			-30 ± 1	not provided			tubes		0.280204	0
GSE148705_BEAS2B_MWCNT_core-control	Beas2B	primary cell line	homo sapiens	in vitro	MWCNT	MWCNT	No	Carbon	No	No	Tubes	-	Carbon	24h	24h	short-term	Gallud et al. 2020	https://doi.org/10.1002/advs.202002221	none	none				Nanocyl								2015-10-01		900-1200			N/A	N/A			-24 ± 1	not provided			tubes		0.280204	0
GSE148705_BEAS2B_MWCNT_NH-control	Beas2B	primary cell line	homo sapiens	in vitro	MWCNT	MWCNT_NH	Yes	Carbon	No	No	Tubes	-	Carbon	24h	24h	short-term	Gallud et al. 2020	https://doi.org/10.1002/advs.202002221	none	NH2												2015-10-01		600-900			N/A	N/A			-21 ± 1	not provided			tubes		0.280204	0
GSE148705_BEAS2B_MWCNT_PEG-control	Beas2B	primary cell line	homo sapiens	in vitro	MWCNT	MWCNT_PEG	Yes	Carbon	No	No	Tubes	-	Carbon	24h	24h	short-term	Gallud et al. 2020	https://doi.org/10.1002/advs.202002221	none	PEG				In-house synthesized from NC7000								2015-10-01		600-900			N/A	N/A			-2 ± 1	not provided			tubes		0.280204	0
GSE148705_BEAS2B_ND_COOH-control_ND	Beas2B	primary cell line	homo sapiens	in vitro	ND	ND_COOH	Yes	Carbon	No	No	Particle	-	Carbon	24h	24h	short-term	Gallud et al. 2020	https://doi.org/10.1002/advs.202002221	none	COOH												< 4					N.D.				-18 ± 1	not provided			particle
GSE148705_BEAS2B_ND_NH-control_ND	Beas2B	primary cell line	homo sapiens	in vitro	ND	ND_NH	Yes	Carbon	No	No	Particle	-	Carbon	24h	24h	short-term	Gallud et al. 2020	https://doi.org/10.1002/advs.202002221	none	NH2												< 4					N.D.				12 ± 1	not provided			particle
GSE148705_BEAS2B_ND_PEG-control_ND	Beas2B	primary cell line	homo sapiens	in vitro	ND	ND_PEG	Yes	Carbon	No	No	Particle	-	Carbon	24h	24h	short-term	Gallud et al. 2020	https://doi.org/10.1002/advs.202002221	none	PEG												< 4					N.D.				-5 ± 1	not provided			particle
GSE148705_BEAS2B_QD_COOH-control_QD	Beas2B	primary cell line	homo sapiens	in vitro	QD	QD_COOH	Yes	Cadmium	Yes	No	Particle	-	Metal	24h	24h	short-term	Gallud et al. 2020	https://doi.org/10.1002/advs.202002221	none	COOH												< 4					N.D.				-33 ± 5	not provided			particle
GSE148705_BEAS2B_QD_NH-control_QD	Beas2B	primary cell line	homo sapiens	in vitro	QD	QD_NH	Yes	Cadmium	Yes	No	Particle	-	Metal	24h	24h	short-term	Gallud et al. 2020	https://doi.org/10.1002/advs.202002221	none	NH2												< 4					N.D.				9 ± 1	not provided
GSE148705_BEAS2B_QD_PEG-control_QD	Beas2B	primary cell line	homo sapiens	in vitro	QD	QD_PEG	Yes	Cadmium	Yes	No	Particle	-	Metal	24h	24h	short-term	Gallud et al. 2020	https://doi.org/10.1002/advs.202002221	none	PEG												< 4					N.D.				-25 ± 4	not provided			particle
GSE148705_BEAS2B_TiO2r_COOH-control_TiO2r	Beas2B	primary cell line	homo sapiens	in vitro	Titanium	TiO2r_COOH	Yes	Titanium	Yes	Yes	Tubes	-	Oxide	24h	24h	short-term	Gallud et al. 2020	https://doi.org/10.1002/advs.202002221	none	COOH												42095		77.7 ± 46.6			N/A				-23 ± 1	not provided			rod		0.748863	0
GSE148705_BEAS2B_TiO2r_core-control_TiO2r	Beas2B	primary cell line	homo sapiens	in vitro	Titanium	-	No	Titanium	Yes	Yes	Tubes	-	Oxide	24h	24h	short-term	Gallud et al. 2020	https://doi.org/10.1002/advs.202002221	none	none												2015-04-01		56.5 ± 25.5			N/A				16 ± 1	not provided			rod		0.748863	0
GSE148705_BEAS2B_TiO2r_NH-control_TiO2r	Beas2B	primary cell line	homo sapiens	in vitro	Titanium	TiO2r_NH	Yes	Titanium	Yes	Yes	Tubes	-	Oxide	24h	24h	short-term	Gallud et al. 2020	https://doi.org/10.1002/advs.202002221	none	NH2												2015-04-01		94.8 ± 43.5			N/A				25 ± 3	not provided			rod		0.748863	0
GSE148705_BEAS2B_TiO2r_PEG-control_TiO2r	Beas2B	primary cell line	homo sapiens	in vitro	Titanium	TiO2r_PEG	Yes	Titanium	Yes	Yes	Tubes	-	Oxide	24h	24h	short-term	Gallud et al. 2020	https://doi.org/10.1002/advs.202002221	none	PEG												2015-04-01		69.9 ± 26.7			N/A				26 ± 2	not provided			rod		0.748863	0
GSE148705_BEAS2B_TiO2s_COOH-control	Beas2B	primary cell line	homo sapiens	in vitro	Titanium	TiO2s_COOH	Yes	Titanium	Yes	Yes	Particle	-	Oxide	24h	24h	short-term	Gallud et al. 2020	https://doi.org/10.1002/advs.202002221	none	COOH												< 4					209.13 ± 8.24	0.288 ± 0.042			21.2 ± 1.3	not provided			spherical		0.748863	0
GSE148705_BEAS2B_TiO2s_core-control	Beas2B	primary cell line	homo sapiens	in vitro	Titanium	-	No	Titanium	Yes	Yes	Particle	-	Oxide	24h	24h	short-term	Gallud et al. 2020	https://doi.org/10.1002/advs.202002221	none	none												< 4					23.03 ± 0.68	0.421 ± 0.042			21.5 ± 0.5	not provided			spherical		0.748863	0
GSE148705_BEAS2B_TiO2s_NH-control	Beas2B	primary cell line	homo sapiens	in vitro	Titanium	TiO2s_NH	Yes	Titanium	Yes	Yes	Particle	-	Oxide	24h	24h	short-term	Gallud et al. 2020	https://doi.org/10.1002/advs.202002221	none	NH2												< 4					32.36 ± 0.46	0.239 ± 0.048			14.2 ± 0.9	not provided			spherical		0.748863	0
GSE148705_BEAS2B_TiO2s_PEG-control	Beas2B	primary cell line	homo sapiens	in vitro	Titanium	TiO2s_PEG	Yes	Titanium	Yes	Yes	Particle	-	Oxide	24h	24h	short-term	Gallud et al. 2020	https://doi.org/10.1002/advs.202002221	none	PEG												< 4					38.97 ± 0.9	0.214 ± 0.004			41.1 ± 1.5	not provided			spherical		0.748863	0
GSE148705_THP1_Ag_COOH-control	THP1	THP1	homo sapiens	in vitro	Silver	Ag-COOH	Yes	Silver	Yes	No	Particle	-	Metal	24h	24h	short-term	Gallud et al. 2020	https://doi.org/10.1002/advs.202002221	none	COOH												2015-05-01					164.7 ± 60.6	0.164 ± 0.013			-32.5 ± 1.1	not provided			particle		0.407848	0
GSE148705_THP1_Ag_NH-control	THP1	THP1	homo sapiens	in vitro	Silver	Ag-NH	Yes	Silver	Yes	No	Particle	-	Metal	24h	24h	short-term	Gallud et al. 2020	https://doi.org/10.1002/advs.202002221	none	NR3+												2-8, 50-100					80.3 ± 7.9	0.447 ± 0.181			44.6 ± 1.6	not provided			particle		0.407848	0
GSE148705_THP1_Ag_PEG-control	THP1	THP1	homo sapiens	in vitro	Silver	Ag-PEG	Yes	Silver	Yes	No	Particle	-	Metal	24h	24h	short-term	Gallud et al. 2020	https://doi.org/10.1002/advs.202002221	none	PEG												2-5, 7-15, 100-200					37.7 ± 2.5	0.430 ± 0.014			-10.7 ± 0.4	not provided			particle		0.407848	0
GSE148705_THP1_Au20_COOH-control	THP1	THP1	homo sapiens	in vitro	Gold	Au20_COOH	Yes	Gold	Yes	No	Particle	-	Metal	24h	24h	short-term	Gallud et al. 2020	https://doi.org/10.1002/advs.202002221	none	COOH												10-20, 32-54					N.D.				-26 ± 3	not provided			particle		0.404776	0
GSE148705_THP1_Au20_NH-control	THP1	THP1	homo sapiens	in vitro	Gold	Au20_NH	Yes	Gold	Yes	No	Particle	-	Metal	24h	24h	short-term	Gallud et al. 2020	https://doi.org/10.1002/advs.202002221	none	NR3+												2020-09-01					N.D.				42.8 ± 10	not provided			particle		0.404776	0
GSE148705_THP1_Au20_PEG-control	THP1	THP1	homo sapiens	in vitro	Gold	Au20_PEG	Yes	Gold	Yes	No	Particle	-	Metal	24h	24h	short-term	Gallud et al. 2020	https://doi.org/10.1002/advs.202002221	none	PEG												2018-10-01					N.D.				-37 ± 3	not provided			particle		0.404776	0
GSE148705_THP1_Au5_COOH-control	THP1	THP1	homo sapiens	in vitro	Gold	Au5_COOH	Yes	Gold	Yes	No	Particle	-	Metal	24h	24h	short-term	Gallud et al. 2020	https://doi.org/10.1002/advs.202002221	none	COOH												2021-04-01					N.D.				-28.8 ± 0.4	not provided			particle		0.404776	0
GSE148705_THP1_Au5_NH-control	THP1	THP1	homo sapiens	in vitro	Gold	Au5_NH	Yes	Gold	Yes	No	Particle	-	Metal	24h	24h	short-term	Gallud et al. 2020	https://doi.org/10.1002/advs.202002221	none	NR3+												2021-08-01					N.D.				49.0 ± 0.8	not provided			particle		0.404776	0
GSE148705_THP1_Au5_PEG-control	THP1	THP1	homo sapiens	in vitro	Gold	Au5_PEG	Yes	Gold	Yes	No	Particle	-	Metal	24h	24h	short-term	Gallud et al. 2020	https://doi.org/10.1002/advs.202002221	none	PEG												2021-06-02					N.D.				-16.5 ± 3	not provided			particle		0.404776	0
GSE148705_THP1_CuO_COOH-control	THP1	THP1	homo sapiens	in vitro	CuO	CuO COOH	Yes	Copper	Yes	Yes	Particle	-	Oxide	24h	24h	short-term	Gallud et al. 2020	https://doi.org/10.1002/advs.202002221	none	COOH												2020-10-01					1179.3 ± 60.6	0.470 ± 0.024			-7.3 ± 0.5	not provided			spherical		0.499993	0
GSE148705_THP1_CuO_core-control	THP1	THP1	homo sapiens	in vitro	CuO	-	No	Copper	Yes	Yes	Particle	-	Oxide	24h	24h	short-term	Gallud et al. 2020	https://doi.org/10.1002/advs.202002221	none	none												2020-10-01					1408.3 ± 101.5	0.482 ± 0.124			14.0 ± 1.2	not provided			spherical		0.499993	0
GSE148705_THP1_CuO_NH-control	THP1	THP1	homo sapiens	in vitro	CuO	CuO_NH	Yes	Copper	Yes	Yes	Particle	-	Oxide	24h	24h	short-term	Gallud et al. 2020	https://doi.org/10.1002/advs.202002221	none	NH2												2020-10-01					293.0 ± 7.9	0.309 ± 0.006			27.7 ± 0.5	not provided			spherical		0.499993	0
GSE148705_THP1_CuO_PEG-control	THP1	THP1	homo sapiens	in vitro	CuO	CuO_PEG	Yes	Copper	Yes	Yes	Particle	-	Oxide	24h	24h	short-term	Gallud et al. 2020	https://doi.org/10.1002/advs.202002221	none	PEG												2020-10-01					90.4 ± 2.5	0.146 ± 0.020			-16.8 ± 0.4	not provided			spherical		0.499993	0
GSE148705_THP1_MWCNT_COOH-control	THP1	THP1	homo sapiens	in vitro	MWCNT	MWCNT_COOH	Yes	Carbon	No	No	Tubes	-	Carbon	24h	24h	short-term	Gallud et al. 2020	https://doi.org/10.1002/advs.202002221	none	COOH												2015-10-01		1200-1500			N/A	N/A			-30 ± 1	not provided			tubes		0.280204	0
GSE148705_THP1_MWCNT_core-control	THP1	THP1	homo sapiens	in vitro	MWCNT	-	No	Carbon	No	No	Tubes	-	Carbon	24h	24h	short-term	Gallud et al. 2020	https://doi.org/10.1002/advs.202002221	none	none				Nanocyl								2015-10-01		900-1200			N/A	N/A			-24 ± 1	not provided			tubes		0.280204	0
GSE148705_THP1_MWCNT_NH-control	THP1	THP1	homo sapiens	in vitro	MWCNT	MWCNT_NH	Yes	Carbon	No	No	Tubes	-	Carbon	24h	24h	short-term	Gallud et al. 2020	https://doi.org/10.1002/advs.202002221	none	NH2												2015-10-01		600-900			N/A	N/A			-21 ± 1	not provided			tubes		0.280204	0
GSE148705_THP1_MWCNT_PEG-control	THP1	THP1	homo sapiens	in vitro	MWCNT	MWCNT_PEG	Yes	Carbon	No	No	Tubes	-	Carbon	24h	24h	short-term	Gallud et al. 2020	https://doi.org/10.1002/advs.202002221	none	PEG				In-house synthesized from NC7000								2015-10-01		600-900			N/A	N/A			-2 ± 1	not provided			tubes		0.280204	0
GSE148705_THP1_ND_COOH-control	THP1	THP1	homo sapiens	in vitro	ND	ND_COOH	Yes	Carbon	No	No	Particle	-	Carbon	24h	24h	short-term	Gallud et al. 2020	https://doi.org/10.1002/advs.202002221	none	COOH												< 4					N.D.				-18 ± 1	not provided			particle
GSE148705_THP1_ND_NH-control	THP1	THP1	homo sapiens	in vitro	ND	ND_NH	Yes	Carbon	No	No	Particle	-	Carbon	24h	24h	short-term	Gallud et al. 2020	https://doi.org/10.1002/advs.202002221	none	NH2												< 4					N.D.				12 ± 1	not provided			particle
GSE148705_THP1_ND_PEG-control	THP1	THP1	homo sapiens	in vitro	ND	ND_PEG	Yes	Carbon	No	No	Particle	-	Carbon	24h	24h	short-term	Gallud et al. 2020	https://doi.org/10.1002/advs.202002221	none	PEG												< 4					N.D.				-5 ± 1	not provided			particle
GSE148705_THP1_QD_COOH-control	THP1	THP1	homo sapiens	in vitro	QD	QD_COOH	Yes	Cadmium	Yes	No	Particle	-	Metal	24h	24h	short-term	Gallud et al. 2020	https://doi.org/10.1002/advs.202002221	none	COOH												< 4					N.D.				-33 ± 5	not provided			particle
GSE148705_THP1_QD_NH-control	THP1	THP1	homo sapiens	in vitro	QD	QD_NH	Yes	Cadmium	Yes	No	Particle	-	Metal	24h	24h	short-term	Gallud et al. 2020	https://doi.org/10.1002/advs.202002221	none	NH2												< 4					N.D.				9 ± 1	not provided
GSE148705_THP1_QD_PEG-control	THP1	THP1	homo sapiens	in vitro	QD	QD_PEG	Yes	Cadmium	Yes	No	Particle	-	Metal	24h	24h	short-term	Gallud et al. 2020	https://doi.org/10.1002/advs.202002221	none	PEG												< 4					N.D.				-25 ± 4	not provided			particle
GSE148705_THP1_TiO2r_COOH-control	THP1	THP1	homo sapiens	in vitro	Titanium	TiO2r_COOH	Yes	Titanium	Yes	Yes	Tubes	-	Oxide	24h	24h	short-term	Gallud et al. 2020	https://doi.org/10.1002/advs.202002221	none	none												2015-04-01		56.5 ± 25.5			N/A				16 ± 1	not provided			rod		0.748863	0
GSE148705_THP1_TiO2r_core-control	THP1	THP1	homo sapiens	in vitro	Titanium	-	No	Titanium	Yes	Yes	Tubes	-	Oxide	24h	24h	short-term	Gallud et al. 2020	https://doi.org/10.1002/advs.202002221	none	NH2												2015-04-01		94.8 ± 43.5			N/A				25 ± 3	not provided			rod		0.748863	0
GSE148705_THP1_TiO2r_NH-control	THP1	THP1	homo sapiens	in vitro	Titanium	TiO2r_NH	Yes	Titanium	Yes	Yes	Tubes	-	Oxide	24h	24h	short-term	Gallud et al. 2020	https://doi.org/10.1002/advs.202002221	none	PEG												2015-04-01		69.9 ± 26.7			N/A				26 ± 2	not provided			rod		0.748863	0
GSE148705_THP1_TiO2r_PEG-control	THP1	THP1	homo sapiens	in vitro	Titanium	TiO2r_PEG	Yes	Titanium	Yes	Yes	Tubes	-	Oxide	24h	24h	short-term	Gallud et al. 2020	https://doi.org/10.1002/advs.202002221	none	COOH												< 4					209.13 ± 8.24	0.288 ± 0.042			21.2 ± 1.3	not provided			spherical		0.748863	0
GSE148705_THP1_TiO2s_COOH-control	THP1	THP1	homo sapiens	in vitro	Titanium	TiO2s_COOH	Yes	Titanium	Yes	Yes	Particle	-	Oxide	24h	24h	short-term	Gallud et al. 2020	https://doi.org/10.1002/advs.202002221	none	none												< 4					23.03 ± 0.68	0.421 ± 0.042			21.5 ± 0.5	not provided			spherical		0.748863	0
GSE148705_THP1_TiO2s_core-control	THP1	THP1	homo sapiens	in vitro	Titanium	-	No	Titanium	Yes	Yes	Particle	-	Oxide	24h	24h	short-term	Gallud et al. 2020	https://doi.org/10.1002/advs.202002221	none	NH2												< 4					32.36 ± 0.46	0.239 ± 0.048			14.2 ± 0.9	not provided			spherical		0.748863	0
GSE148705_THP1_TiO2s_NH-control	THP1	THP1	homo sapiens	in vitro	Titanium	TiO2s_NH	Yes	Titanium	Yes	Yes	Particle	-	Oxide	24h	24h	short-term	Gallud et al. 2020	https://doi.org/10.1002/advs.202002221	none	PEG												< 4					38.97 ± 0.9	0.214 ± 0.004			41.1 ± 1.5	not provided			spherical		0.748863	0
GSE148705_THP1_TiO2s_PEG-control	THP1	THP1	homo sapiens	in vitro	Titanium	TiO2s_PEG	Yes	Titanium	Yes	Yes	Particle	-	Oxide	24h	24h	short-term	Gallud et al. 2020	https://doi.org/10.1002/advs.202002221	none	COOH												2015-04-01		77.7 ± 46.6			N/A				-23 ± 1	not provided			rod		0.748863	0
GSE157266_Ag_COOH_C-Ctrl_C	Lung	Lung	mus musculus	in vivo	Silver	Ag-COOH	Yes	Silver	Yes	Yes	Particle	Female C57BL/6	Metal	5d	120h	intermediate-term	Gallud et al. 2020	https://doi.org/10.1002/advs.202002221	none	COOH												2015-05-01					164.7 ± 60.6	0.164 ± 0.013			-32.5 ± 1.1	not provided			particle	10 µg of ENM by oropharyngeal aspiration for four consecutive days	0.407848	0
GSE157266_Ag_NH_C-Ctrl_C	Lung	Lung	mus musculus	in vivo	Silver	Ag-NH	Yes	Silver	Yes	No	Particle	Female C57BL/7	Metal	5d	120h	intermediate-term	Gallud et al. 2020	https://doi.org/10.1002/advs.202002221	none	NR3+												2-8, 50-100					80.3 ± 7.9	0.447 ± 0.181			44.6 ± 1.6	not provided			particle	10 µg of ENM by oropharyngeal aspiration for four consecutive days	0.407848	0
GSE157266_Ag_PEG_C-Ctrl_C	Lung	Lung	mus musculus	in vivo	Silver	Ag-PEG	Yes	Silver	Yes	No	Particle	Female C57BL/8	Metal	5d	120h	intermediate-term	Gallud et al. 2020	https://doi.org/10.1002/advs.202002221	none	PEG												2-5, 7-15, 100-200					37.7 ± 2.5	0.430 ± 0.014			-10.7 ± 0.4	not provided			particle	10 µg of ENM by oropharyngeal aspiration for four consecutive days	0.407848	0
GSE157266_Au20_COOH_A-Ctrl_A	Lung	Lung	mus musculus	in vivo	Gold	Au20_COOH	Yes	Gold	Yes	No	Particle	Female C57BL/9	Metal	5d	120h	intermediate-term	Gallud et al. 2020	https://doi.org/10.1002/advs.202002221	none	COOH												10-20, 32-54					N.D.				-26 ± 3	not provided			particle	10 µg of ENM by oropharyngeal aspiration for four consecutive days	0.404776	0
GSE157266_Au20_NH_A-Ctrl_A	Lung	Lung	mus musculus	in vivo	Gold	Au20_NH	Yes	Gold	Yes	No	Particle	Female C57BL/10	Metal	5d	120h	intermediate-term	Gallud et al. 2020	https://doi.org/10.1002/advs.202002221	none	NR3+												2020-09-01					N.D.				42.8 ± 10	not provided			particle	10 µg of ENM by oropharyngeal aspiration for four consecutive days	0.404776	0
GSE157266_Au20_PEG_A-Ctrl_A	Lung	Lung	mus musculus	in vivo	Gold	Au20_PEG	Yes	Gold	Yes	No	Particle	Female C57BL/11	Metal	5d	120h	intermediate-term	Gallud et al. 2020	https://doi.org/10.1002/advs.202002221	none	PEG												2018-10-01					N.D.				-37 ± 3	not provided			particle	10 µg of ENM by oropharyngeal aspiration for four consecutive days	0.404776	0
GSE157266_Au5_COOH_B-Ctrl_B	Lung	Lung	mus musculus	in vivo	Gold	Au5_COOH	Yes	Gold	Yes	No	Particle	Female C57BL/12	Metal	5d	120h	intermediate-term	Gallud et al. 2020	https://doi.org/10.1002/advs.202002221	none	COOH												2021-04-01					N.D.				-28.8 ± 0.4	not provided			particle	10 µg of ENM by oropharyngeal aspiration for four consecutive days	0.404776	0
GSE157266_Au5_NH_B-Ctrl_B	Lung	Lung	mus musculus	in vivo	Gold	Au5_NH	Yes	Gold	Yes	No	Particle	Female C57BL/13	Metal	5d	120h	intermediate-term	Gallud et al. 2020	https://doi.org/10.1002/advs.202002221	none	NR3+												2021-08-01					N.D.				49.0 ± 0.8	not provided			particle	10 µg of ENM by oropharyngeal aspiration for four consecutive days	0.404776	0
GSE157266_Au5_PEG_B-Ctrl_B	Lung	Lung	mus musculus	in vivo	Gold	Au5_PEG	Yes	Gold	Yes	No	Particle	Female C57BL/14	Metal	5d	120h	intermediate-term	Gallud et al. 2020	https://doi.org/10.1002/advs.202002221	none	PEG												2021-06-02					N.D.				-16.5 ± 3	not provided			particle	10 µg of ENM by oropharyngeal aspiration for four consecutive days	0.404776	0
GSE157266_CdTe_COOH_D-Ctrl_D	Lung	Lung	mus musculus	in vivo	CdTe	CdTe_COOH	Yes	Cadmium	Yes	No	Particle	Female C57BL/31	Metal	5d	120h	intermediate-term	Gallud et al. 2020	https://doi.org/10.1002/advs.202002221	none	COOH												2020-10-01					1179.3 ± 60.6	0.470 ± 0.024			-7.3 ± 0.5	not provided			spherical	10 µg of ENM by oropharyngeal aspiration for four consecutive days	1.62725	0
GSE157266_CdTE_NH_D-Ctrl_D	Lung	Lung	mus musculus	in vivo	CdTe	CdTe_NH	Yes	Cadmium	Yes	No	Particle	Female C57BL/32	Metal	5d	120h	intermediate-term	Gallud et al. 2020	https://doi.org/10.1002/advs.202002221	none	none												2020-10-01					1408.3 ± 101.5	0.482 ± 0.124			14.0 ± 1.2	not provided			spherical	10 µg of ENM by oropharyngeal aspiration for four consecutive days	1.62725	0
GSE157266_CdTE_PEG_D-Ctrl_D	Lung	Lung	mus musculus	in vivo	CdTe	CdTe_PEG	Yes	Cadmium	Yes	No	Particle	Female C57BL/33	Metal	5d	120h	intermediate-term	Gallud et al. 2020	https://doi.org/10.1002/advs.202002221	none	NH2												2020-10-01					293.0 ± 7.9	0.309 ± 0.006			27.7 ± 0.5	not provided			spherical	10 µg of ENM by oropharyngeal aspiration for four consecutive days	1.62725	0
GSE157266_CuO_COOH_I-Ctrl_I	Lung	Lung	mus musculus	in vivo	CuO	CuO COOH	Yes	Copper	Yes	Yes	Particle	Female C57BL/34	Metal	5d	120h	intermediate-term	Gallud et al. 2020	https://doi.org/10.1002/advs.202002221	none	PEG												2020-10-01					90.4 ± 2.5	0.146 ± 0.020			-16.8 ± 0.4	not provided			spherical	10 µg of ENM by oropharyngeal aspiration for four consecutive days	0.499993	0
GSE157266_CuO_core_I-Ctrl_I	Lung	Lung	mus musculus	in vivo	CuO	-	No	Copper	Yes	Yes	Particle	Female C57BL/35	Metal	5d	120h	intermediate-term	Gallud et al. 2020	https://doi.org/10.1002/advs.202002221	none	COOH												2015-10-01		1200-1500			N/A	N/A			-30 ± 1	not provided			tubes	10 µg of ENM by oropharyngeal aspiration for four consecutive days	0.499993	0
GSE157266_CuO_NH_I-Ctrl_I	Lung	Lung	mus musculus	in vivo	CuO	CuO_NH	Yes	Copper	Yes	Yes	Particle	Female C57BL/36	Metal	5d	120h	intermediate-term	Gallud et al. 2020	https://doi.org/10.1002/advs.202002221	none	none				Nanocyl								2015-10-01		900-1200			N/A	N/A			-24 ± 1	not provided			tubes	10 µg of ENM by oropharyngeal aspiration for four consecutive days	0.499993	0
GSE157266_CuO_PEG_B-Ctrl_B	Lung	Lung	mus musculus	in vivo	CuO	CuO_PEG	Yes	Copper	Yes	Yes	Particle	Female C57BL/15	Oxide	5d	120h	intermediate-term	Gallud et al. 2020	https://doi.org/10.1002/advs.202002221	none	NH2												2015-10-01		600-900			N/A	N/A			-21 ± 1	not provided			tubes	10 µg of ENM by oropharyngeal aspiration for four consecutive days	0.499993	0
GSE157266_MWCNT_COOH_G-Ctrl_G	Lung	Lung	mus musculus	in vivo	MWCNT	MWCNT_COOH	Yes	Carbon	No	No	Tubes	Female C57BL/16	Carbon	5d	120h	intermediate-term	Gallud et al. 2020	https://doi.org/10.1002/advs.202002221	none	PEG				In-house synthesized from NC7000								2015-10-01		600-900			N/A	N/A			-2 ± 1	not provided			tubes	10 µg of ENM by oropharyngeal aspiration for four consecutive days	0.280204	0
GSE157266_MWCNT_NH_G-Ctrl_G	Lung	Lung	mus musculus	in vivo	MWCNT	MWCNT_NH	Yes	Carbon	No	No	Tubes	Female C57BL/17	Carbon	5d	120h	intermediate-term	Gallud et al. 2020	https://doi.org/10.1002/advs.202002221	none	COOH												< 4					N.D.				-18 ± 1	not provided			particle	10 µg of ENM by oropharyngeal aspiration for four consecutive days	0.280204	0
GSE157266_MWCNT_PEG_G-Ctrl_G	Lung	Lung	mus musculus	in vivo	MWCNT	MWCNT_PEG	Yes	Carbon	No	No	Tubes	Female C57BL/18	Carbon	5d	120h	intermediate-term	Gallud et al. 2020	https://doi.org/10.1002/advs.202002221	none	NH2												< 4					N.D.				12 ± 1	not provided			particle	10 µg of ENM by oropharyngeal aspiration for four consecutive days	0.280204	0
GSE157266_MWCNT_prist_G-Ctrl_G	Lung	Lung	mus musculus	in vivo	MWCNT	MWCNT	No	Carbon	No	No	Tubes	Female C57BL/19	Carbon	5d	120h	intermediate-term	Gallud et al. 2020	https://doi.org/10.1002/advs.202002221	none	PEG												< 4					N.D.				-5 ± 1	not provided			particle	10 µg of ENM by oropharyngeal aspiration for four consecutive days	0.280204	0
GSE157266_ND_COOH_E-Ctrl_E	Lung	Lung	mus musculus	in vivo	ND	ND_COOH	Yes	Carbon	No	No	Particle	Female C57BL/20	Carbon	5d	120h	intermediate-term	Gallud et al. 2020	https://doi.org/10.1002/advs.202002221	none	COOH												< 4					N.D.				-33 ± 5	not provided			particle	10 µg of ENM by oropharyngeal aspiration for four consecutive days
GSE157266_ND_NH_E-Ctrl_E	Lung	Lung	mus musculus	in vivo	ND	ND_NH	Yes	Carbon	No	No	Particle	Female C57BL/21	Carbon	5d	120h	intermediate-term	Gallud et al. 2020	https://doi.org/10.1002/advs.202002221	none	NH2												< 4					N.D.				9 ± 1	not provided				10 µg of ENM by oropharyngeal aspiration for four consecutive days
GSE157266_ND_PEG_E-Ctrl_E	Lung	Lung	mus musculus	in vivo	ND	ND_PEG	Yes	Carbon	No	No	Particle	Female C57BL/22	Carbon	5d	120h	intermediate-term	Gallud et al. 2020	https://doi.org/10.1002/advs.202002221	none	PEG												< 4					N.D.				-25 ± 4	not provided			particle	10 µg of ENM by oropharyngeal aspiration for four consecutive days
GSE157266_TiO_COOH_prtcl_H-Ctrl_H	Lung	Lung	mus musculus	in vivo	Titanium	TiO2s_COOH	Yes	Titanium	Yes	Yes	Particle	Female C57BL/23	Oxide	5d	120h	intermediate-term	Gallud et al. 2020	https://doi.org/10.1002/advs.202002221	none	COOH												2015-04-01		77.7 ± 46.6			N/A				-23 ± 1	not provided			rod	10 µg of ENM by oropharyngeal aspiration for four consecutive days	0.748863	0
GSE157266_TiO_COOH_rod_F-Ctrl_F	Lung	Lung	mus musculus	in vivo	Titanium	TiO2r_COOH	Yes	Titanium	Yes	Yes	Tubes	Female C57BL/27	Oxide	5d	120h	intermediate-term	Gallud et al. 2020	https://doi.org/10.1002/advs.202002221	none	none												2015-04-01		56.5 ± 25.5			N/A				16 ± 1	not provided			rod	10 µg of ENM by oropharyngeal aspiration for four consecutive days	0.748863	0
GSE157266_TiO_core_prtcl_H-Ctrl_H	Lung	Lung	mus musculus	in vivo	Titanium	-	No	Titanium	Yes	Yes	Particle	Female C57BL/24	Oxide	5d	120h	intermediate-term	Gallud et al. 2020	https://doi.org/10.1002/advs.202002221	none	NH2												2015-04-01		94.8 ± 43.5			N/A				25 ± 3	not provided			rod	10 µg of ENM by oropharyngeal aspiration for four consecutive days	0.748863	0
GSE157266_TiO_core_rod_F-Ctrl_F	Lung	Lung	mus musculus	in vivo	Titanium	-	No	Titanium	Yes	Yes	Tubes	Female C57BL/28	Oxide	5d	120h	intermediate-term	Gallud et al. 2020	https://doi.org/10.1002/advs.202002221	none	PEG												2015-04-01		69.9 ± 26.7			N/A				26 ± 2	not provided			rod	10 µg of ENM by oropharyngeal aspiration for four consecutive days	0.748863	0
GSE157266_TiO_NH_prtcl_H-Ctrl_H	Lung	Lung	mus musculus	in vivo	Titanium	TiO2s_NH	Yes	Titanium	Yes	Yes	Particle	Female C57BL/25	Oxide	5d	120h	intermediate-term	Gallud et al. 2020	https://doi.org/10.1002/advs.202002221	none	COOH												< 4					209.13 ± 8.24	0.288 ± 0.042			21.2 ± 1.3	not provided			spherical	10 µg of ENM by oropharyngeal aspiration for four consecutive days	0.748863	0
GSE157266_TiO_NH_rod_F-Ctrl_F	Lung	Lung	mus musculus	in vivo	Titanium	TiO2r_NH	Yes	Titanium	Yes	Yes	Tubes	Female C57BL/29	Oxide	5d	120h	intermediate-term	Gallud et al. 2020	https://doi.org/10.1002/advs.202002221	none	none												< 4					23.03 ± 0.68	0.421 ± 0.042			21.5 ± 0.5	not provided			spherical	10 µg of ENM by oropharyngeal aspiration for four consecutive days	0.748863	0
GSE157266_TiO_PEG_prtcl_C-Ctrl_C	Lung	Lung	mus musculus	in vivo	Titanium	TiO2s_PEG	Yes	Titanium	Yes	Yes	Particle	Female C57BL/26	Oxide	5d	120h	intermediate-term	Gallud et al. 2020	https://doi.org/10.1002/advs.202002221	none	NH2												< 4					32.36 ± 0.46	0.239 ± 0.048			14.2 ± 0.9	not provided			spherical	10 µg of ENM by oropharyngeal aspiration for four consecutive days	0.748863	0
GSE157266_TiO_PEG_rod_D-Ctrl_D	Lung	Lung	mus musculus	in vivo	Titanium	TiO2r_PEG	Yes	Titanium	Yes	Yes	Tubes	Female C57BL/30	Oxide	5d	120h	intermediate-term	Gallud et al. 2020	https://doi.org/10.1002/advs.202002221	none	PEG												< 4					38.97 ± 0.9	0.214 ± 0.004			41.1 ± 1.5	not provided			spherical	10 µg of ENM by oropharyngeal aspiration for four consecutive days	0.748863	0
GSE16727_CoCl2_3h-control_3h	HaCaT	cancer cell line	homo sapiens	in vitro	CoCl2	-	No	Cobalt chloride	No	No	Particle	negative control	Mineral	3h	3h	short-term																														not a nanomaterial	1.53256	0
GSE16727_CoCl2_72h-control_72h	HaCaT	cancer cell line	homo sapiens	in vitro	CoCl2	-	No	Cobalt chloride	No	No	Particle	negative control	Mineral	72h	72h	long-term																														not a nanomaterial	1.53256	0
GSE16727_WC_3h-control_3h	HaCaT	cancer cell line	homo sapiens	in vitro	WC	-	No	Tungsten	No	No	Particle	-	Metal	3h	3h	short-term	Busch et al. 2010 [70]	10.1186/1471-2164-11-65	none	None	N/A	not provided	not provided	In-house produced from powder by chemical process and deaggregated and mixed via ball mill			not stated	not applicable	not applicable	not applicable	RPMI + 5% FBS	not given	not provided	not provided	not applicable	6.9	not provided	not provided	145 ± 5	0.2	-35	-20	stable in culture medium for 1 week	not provided	spherical
GSE16727_WC_72h-control_72h	HaCaT	cancer cell line	homo sapiens	in vitro	WC	-	No	Tungsten	No	No	Particle	-	Metal	72h	72h	long-term	Busch et al. 2010 [70]	10.1186/1471-2164-11-65	none	None	N/A	not provided	not provided	In-house produced from powder by chemical process and deaggregated and mixed via ball mill			not stated	not applicable	not applicable	not applicable	RPMI + 5% FBS	not given	not provided	not provided	not applicable	6.9	not provided	not provided	145 ± 5	0.2	-35	-20	stable in culture medium for 1 week	not provided	spherical
GSE16727_WC_Co_3h-control_3h	HaCaT	cancer cell line	homo sapiens	in vitro	WC	WC_CO	Yes	Tungsten	No	No	Particle	-	Metal	3h	3h	short-term	Busch et al. 2010 [70]	10.1186/1471-2164-11-65	none	None	N/A	not provided	not provided	In-house produced from powder by chemical process and deaggregated and mixed via ball mill			not stated	not applicable	not applicable	not applicable	RPMI + 5% FBS	not given	not provided	not provided	not applicable	6.6	not provided	not provided	145 ± 5	0.2	-50	-23	stable in culture medium for 1 week	not provided	spherical
GSE16727_WC_Co_72h-control_72h	HaCaT	cancer cell line	homo sapiens	in vitro	WC	WC_CO	Yes	Tungsten	No	No	Particle	-	Metal	72h	72h	long-term	Busch et al. 2010 [70]	10.1186/1471-2164-11-65	none	None	N/A	not provided	not provided	In-house produced from powder by chemical process and deaggregated and mixed via ball mill			not stated	not applicable	not applicable	not applicable	RPMI + 5% FBS	not given	not provided	not provided	not applicable	6.6	not provided	not provided	145 ± 5	0.2	-50	-23	stable in culture medium for 1 week	not provided	spherical
GSE17676_Nanotubes100nm-flat_titanium	HAEC	primary cell line	homo sapiens	in vitro	Titanium	-	Yes	Titanium	Yes	Yes	Tubes	-	Oxide	24h	24h	short-term	Peng et al. 2010 [88]	10.1021/nl903043z	None	None	anatase	>99%	not stated	In-house synthesized by anodic oxidation in an electrolytic solution	Not applicable	Not applicable	not provided	100	1	not given	Surface array	not applicable	not applicable	not applicable	not applicable	not applicable	not applicable	not applicable	not applicable	not applicable	not applicable	not applicable	not applicable	not provided	vertical array		0.748863	2.38119e+06	0.0299545
GSE17676_Nanotubes30nm-flat_titanium	HAEC	primary cell line	homo sapiens	in vitro	Titanium	-	Yes	Titanium	Yes	Yes	Tubes	-	Oxide	24h	24h	short-term	Peng et al. 2010 [88]	10.1021/nl903043z	None	None	anatase	>99%	not stated	In-house synthesized by anodic oxidation in an electrolytic solution	Not applicable	Not applicable	not provided	30	1	not given	Surface array	not applicable	not applicable	not applicable	not applicable	not applicable	not applicable	not applicable	not applicable	not applicable	not applicable	not applicable	not applicable	not provided	vertical array		0.748863	64292	0.0998484
GSE19487_liver_nanoTiO2-control	Liver	Liver	mus musculus	in vivo	Titanium	-	No	Titanium	Yes	Yes	Particle	-	Oxide	16d	384h	intermediate-term	Halappanavar et al. 2011 [89]	10.1002/em.20639	None	polyalcohol	rutile	not stated	zirconium, silicon, aluminum	Kemira	Pori, Finland	UV-titan L181	not provided	20	needle shaped	70						107.7	100 - 4,000									for one hour/day for 11 consecutive days	0.748863	19049.5	0.149773
GSE19487_lung_nanoTiO2-control	Lung	Lung	mus musculus	in vivo	Titanium	-	No	Titanium	Yes	Yes	Particle	-	Oxide	16d	384h	intermediate-term	Halappanavar et al. 2011 [89]	10.1002/em.20639	None	polyalcohol	rutile	not stated	zirconium, silicon, aluminum	Kemira	Pori, Finland	UV-titan L181	not provided	20	needle shaped	70						107.7	100 - 4,000										0.748863	19049.5	0.149773
GSE20692_Ag_ions_0.2-control_0	Jurkat	primary cell line	homo sapiens	in vitro	Silver	ions	No	Silver	Yes	No	Particle	-	Metal	24h	24h	short-term	Eom et al. 2014 [90]	10.1016/j.toxlet.2014.05.019	not stated	none	N/A	>99%	not stated	Sigma–Aldrich Chemical	St. Louis, MO, USA		not provided	<100	not applicable		dispersed in THF, then filtered through 100nm cellular acetate membrane		5−10	not applicable	not applicable	not given	not given	not given	28−35	not given		not given but < -30 mV	slightly agglomerated particles	not provided	spherical		0.407848	1.47402e+07	0.0163139
GSE20692_AgNPs_0.2-control_0	Jurkat	primary cell line	homo sapiens	in vitro	Silver	-	No	Silver	Yes	No	Particle	-	Metal	24h	24h	short-term	Eom et al. 2014 [90]	10.1016/j.toxlet.2014.05.019	not stated	none	N/A	>99%	not stated	Sigma–Aldrich Chemical	St. Louis, MO, USA		not provided	<100	not applicable		dispersed in THF, then filtered through 100nm cellular acetate membrane		5−10	not applicable	not applicable	not given	not given	not given	28−35	not given		not given but < -30 mV	slightly agglomerated particles	not provided	spherical		0.407848	1.47402e+07	0.0163139
GSE29042_MWCNT_10ug_1d-control_1d	Lung	Lung	mus musculus	in vivo	MWCNT	MWCNT-7	No	Carbon	No	No	Tubes	-	Carbon	1d	24h	short-term	Dymacek & Guo, 2011 [50]	10.1109/BIBM.2011.76	No details at all of the material provided in the paper. Acknowledges Dale Porter and Vince Castranova (NIOSH) for histopathology data so likely similar mateiral to Porter et al., 2010 which used MWNT-7)	NA	NA	NA	NA									not provided	not provided	not provided	not provided	not provided	not provided	not provided	not provided	not provided	not provided	not provided	not provided	not provided	long, entangled		0.280204	0
GSE29042_MWCNT_10ug_28d-control_28d	Lung	Lung	mus musculus	in vivo	MWCNT	MWCNT-7	No	Carbon	No	No	Tubes	-	Carbon	28d	672h	intermediate-term	Dymacek & Guo, 2011 [50]	10.1109/BIBM.2011.76	No details at all of the material provided in the paper. Acknowledges Dale Porter and Vince Castranova (NIOSH) for histopathology data so likely similar mateiral to Porter et al., 2010 which used MWNT-7)	NA	NA	NA	NA									not provided	not provided	not provided	not provided	not provided	not provided	not provided	not provided	not provided	not provided	not provided	not provided	not provided	long, entangled		0.280204	0
GSE29042_MWCNT_10ug_56d-control_56d	Lung	Lung	mus musculus	in vivo	MWCNT	MWCNT-7	No	Carbon	No	No	Tubes	-	Carbon	56d	1344h	long-term	Dymacek & Guo, 2011 [50]	10.1109/BIBM.2011.76	No details at all of the material provided in the paper. Acknowledges Dale Porter and Vince Castranova (NIOSH) for histopathology data so likely similar mateiral to Porter et al., 2010 which used MWNT-7)	NA	NA	NA	NA									not provided	not provided	not provided	not provided	not provided	not provided	not provided	not provided	not provided	not provided	not provided	not provided	not provided	long, entangled		0.280204	0
GSE29042_MWCNT_10ug_7d-control_7d	Lung	Lung	mus musculus	in vivo	MWCNT	MWCNT-7	No	Carbon	No	No	Tubes	-	Carbon	7d	168h	intermediate-term	Dymacek & Guo, 2011 [50]	10.1109/BIBM.2011.76	No details at all of the material provided in the paper. Acknowledges Dale Porter and Vince Castranova (NIOSH) for histopathology data so likely similar mateiral to Porter et al., 2010 which used MWNT-7)	NA	NA	NA	NA									not provided	not provided	not provided	not provided	not provided	not provided	not provided	not provided	not provided	not provided	not provided	not provided	not provided	long, entangled		0.280204	0
GSE29042_MWCNT_20ug_1d-control_1d	Lung	Lung	mus musculus	in vivo	MWCNT	MWCNT-7	No	Carbon	No	No	Tubes	-	Carbon	1d	24h	short-term	Dymacek & Guo, 2011 [50]	10.1109/BIBM.2011.76	No details at all of the material provided in the paper. Acknowledges Dale Porter and Vince Castranova (NIOSH) for histopathology data so likely similar mateiral to Porter et al., 2010 which used MWNT-7)	NA	NA	NA	NA									not provided	not provided	not provided	not provided	not provided	not provided	not provided	not provided	not provided	not provided	not provided	not provided	not provided	long, entangled		0.280204	0
GSE29042_MWCNT_20ug_28d-control_28d	Lung	Lung	mus musculus	in vivo	MWCNT	MWCNT-7	No	Carbon	No	No	Tubes	-	Carbon	28d	672h	intermediate-term	Dymacek & Guo, 2011 [50]	10.1109/BIBM.2011.76	No details at all of the material provided in the paper. Acknowledges Dale Porter and Vince Castranova (NIOSH) for histopathology data so likely similar mateiral to Porter et al., 2010 which used MWNT-7)	NA	NA	NA	NA									not provided	not provided	not provided	not provided	not provided	not provided	not provided	not provided	not provided	not provided	not provided	not provided	not provided	long, entangled		0.280204	0
GSE29042_MWCNT_20ug_56d-control_56d	Lung	Lung	mus musculus	in vivo	MWCNT	MWCNT-7	No	Carbon	No	No	Tubes	-	Carbon	56d	1344h	long-term	Dymacek & Guo, 2011 [50]	10.1109/BIBM.2011.76	No details at all of the material provided in the paper. Acknowledges Dale Porter and Vince Castranova (NIOSH) for histopathology data so likely similar mateiral to Porter et al., 2010 which used MWNT-7)	NA	NA	NA	NA									not provided	not provided	not provided	not provided	not provided	not provided	not provided	not provided	not provided	not provided	not provided	not provided	not provided	long, entangled		0.280204	0
GSE29042_MWCNT_20ug_7d-control_7d	Lung	Lung	mus musculus	in vivo	MWCNT	MWCNT-7	No	Carbon	No	No	Tubes	-	Carbon	7d	168h	intermediate-term	Dymacek & Guo, 2011 [50]	10.1109/BIBM.2011.76	No details at all of the material provided in the paper. Acknowledges Dale Porter and Vince Castranova (NIOSH) for histopathology data so likely similar mateiral to Porter et al., 2010 which used MWNT-7)	NA	NA	NA	NA									not provided	not provided	not provided	not provided	not provided	not provided	not provided	not provided	not provided	not provided	not provided	not provided	not provided	long, entangled		0.280204	0
GSE29042_MWCNT_40ug_1d-control_1d	Lung	Lung	mus musculus	in vivo	MWCNT	MWCNT-7	No	Carbon	No	No	Tubes	-	Carbon	1d	24h	short-term	Dymacek & Guo, 2011 [50]	10.1109/BIBM.2011.76	No details at all of the material provided in the paper. Acknowledges Dale Porter and Vince Castranova (NIOSH) for histopathology data so likely similar mateiral to Porter et al., 2010 which used MWNT-7)	NA	NA	NA	NA									not provided	not provided	not provided	not provided	not provided	not provided	not provided	not provided	not provided	not provided	not provided	not provided	not provided	long, entangled		0.280204	0
GSE29042_MWCNT_40ug_28d-control_28d	Lung	Lung	mus musculus	in vivo	MWCNT	MWCNT-7	No	Carbon	No	No	Tubes	-	Carbon	28d	672h	intermediate-term	Dymacek & Guo, 2011 [50]	10.1109/BIBM.2011.76	No details at all of the material provided in the paper. Acknowledges Dale Porter and Vince Castranova (NIOSH) for histopathology data so likely similar mateiral to Porter et al., 2010 which used MWNT-7)	NA	NA	NA	NA									not provided	not provided	not provided	not provided	not provided	not provided	not provided	not provided	not provided	not provided	not provided	not provided	not provided	long, entangled		0.280204	0
GSE29042_MWCNT_40ug_56d-control_56d	Lung	Lung	mus musculus	in vivo	MWCNT	MWCNT-7	No	Carbon	No	No	Tubes	-	Carbon	56d	1344h	long-term	Dymacek & Guo, 2011 [50]	10.1109/BIBM.2011.76	No details at all of the material provided in the paper. Acknowledges Dale Porter and Vince Castranova (NIOSH) for histopathology data so likely similar mateiral to Porter et al., 2010 which used MWNT-7)	NA	NA	NA	NA									not provided	not provided	not provided	not provided	not provided	not provided	not provided	not provided	not provided	not provided	not provided	not provided	not provided	long, entangled		0.280204	0
GSE29042_MWCNT_40ug_7d-control_7d	Lung	Lung	mus musculus	in vivo	MWCNT	MWCNT-7	No	Carbon	No	No	Tubes	-	Carbon	7d	168h	intermediate-term	Dymacek & Guo, 2011 [50]	10.1109/BIBM.2011.76	No details at all of the material provided in the paper. Acknowledges Dale Porter and Vince Castranova (NIOSH) for histopathology data so likely similar mateiral to Porter et al., 2010 which used MWNT-7)	NA	NA	NA	NA									not provided	not provided	not provided	not provided	not provided	not provided	not provided	not provided	not provided	not provided	not provided	not provided	not provided	long, entangled		0.280204	0
GSE29042_MWCNT_80ug_1d-control_1d	Lung	Lung	mus musculus	in vivo	MWCNT	MWCNT-7	No	Carbon	No	No	Tubes	-	Carbon	1d	24h	short-term	Dymacek & Guo, 2011 [50]	10.1109/BIBM.2011.76	No details at all of the material provided in the paper. Acknowledges Dale Porter and Vince Castranova (NIOSH) for histopathology data so likely similar mateiral to Porter et al., 2010 which used MWNT-7)	NA	NA	NA	NA									not provided	not provided	not provided	not provided	not provided	not provided	not provided	not provided	not provided	not provided	not provided	not provided	not provided	long, entangled		0.280204	0
GSE29042_MWCNT_80ug_28d-control_28d	Lung	Lung	mus musculus	in vivo	MWCNT	MWCNT-7	No	Carbon	No	No	Tubes	-	Carbon	28d	672h	intermediate-term	Dymacek & Guo, 2011 [50]	10.1109/BIBM.2011.76	No details at all of the material provided in the paper. Acknowledges Dale Porter and Vince Castranova (NIOSH) for histopathology data so likely similar mateiral to Porter et al., 2010 which used MWNT-7)	NA	NA	NA	NA									not provided	not provided	not provided	not provided	not provided	not provided	not provided	not provided	not provided	not provided	not provided	not provided	not provided	long, entangled		0.280204	0
GSE29042_MWCNT_80ug_56d-control_56d	Lung	Lung	mus musculus	in vivo	MWCNT	MWCNT-7	No	Carbon	No	No	Tubes	-	Carbon	56d	1344h	long-term	Dymacek & Guo, 2011 [50]	10.1109/BIBM.2011.76	No details at all of the material provided in the paper. Acknowledges Dale Porter and Vince Castranova (NIOSH) for histopathology data so likely similar mateiral to Porter et al., 2010 which used MWNT-7)	NA	NA	NA	NA									not provided	not provided	not provided	not provided	not provided	not provided	not provided	not provided	not provided	not provided	not provided	not provided	not provided	long, entangled		0.280204	0
GSE29042_MWCNT_80ug_7d-control_7d	Lung	Lung	mus musculus	in vivo	MWCNT	MWCNT-7	No	Carbon	No	No	Tubes	-	Carbon	7d	168h	intermediate-term	Dymacek & Guo, 2011 [50]	10.1109/BIBM.2011.76	No details at all of the material provided in the paper. Acknowledges Dale Porter and Vince Castranova (NIOSH) for histopathology data so likely similar mateiral to Porter et al., 2010 which used MWNT-7)	NA	NA	NA	NA									not provided	not provided	not provided	not provided	not provided	not provided	not provided	not provided	not provided	not provided	not provided	not provided	not provided	long, entangled		0.280204	0
GSE35193_CB_Printex90_162ug_1d-control	Lung	Lung	mus musculus	in vivo	Carbon black	Printex 90	No	Carbon	No	No	Particle	C57BL/6 mice	Carbon	1d	24h	short-term	Bourdon et al. 2012 [51]	10.1093/toxsci/kfs119	None	None	Not applicable	99	N, H	Evonik Degussa GmbH	Germany	Printex90	not provided	14	not applicable	350	Vehicle (0.9% NaCl MilliQ Water + 10% vol/ Acellular BAL)	not provided	not provided	Not applicable	not applcable	295-338	not provided	not provided	2600	1	not provided	not provided	chains of particles	142	spherical	single intra-tracheal instillation	0.280204	124727	0.0800584
GSE35193_CB_Printex90_162ug_28d-contro	Lung	Lung	mus musculus	in vivo	Carbon black	Printex 90	No	Carbon	No	No	Particle	C57BL/6 mice	Carbon	28d	672h	intermediate-term	Bourdon et al. 2012 [51]	10.1093/toxsci/kfs119	None	None	Not applicable	99	N, H	Evonik Degussa GmbH	Germany	Printex90	not provided	14	not applicable	350	Vehicle (0.9% NaCl MilliQ Water + 10% vol/ Acellular BAL)	not provided	not provided	Not applicable	not applcable	295-338	not provided	not provided	2600	1	not provided	not provided	chains of particles	142	spherical		0.280204	124727	0.0800584
GSE35193_CB_Printex90_162ug_3d-control	Lung	Lung	mus musculus	in vivo	Carbon black	Printex 90	No	Carbon	No	No	Particle	C57BL/6 mice	Carbon	3d	72h	short-term	Bourdon et al. 2012 [51]	10.1093/toxsci/kfs119	None	None	Not applicable	99	N, H	Evonik Degussa GmbH	Germany	Printex90	not provided	14	not applicable	350	Vehicle (0.9% NaCl MilliQ Water + 10% vol/ Acellular BAL)	not provided	not provided	Not applicable	not applcable	295-338	not provided	not provided	2600	1	not provided	not provided	chains of particles	142	spherical		0.280204	124727	0.0800584
GSE35193_CB_Printex90_18ug_1d-control	Lung	Lung	mus musculus	in vivo	Carbon black	Printex 90	No	Carbon	No	No	Particle	C57BL/6 mice	Carbon	1d	24h	short-term	Bourdon et al. 2012 [51]	10.1093/toxsci/kfs119	None	None	Not applicable	99	N, H	Evonik Degussa GmbH	Germany	Printex90	not provided	14	not applicable	350	Vehicle (0.9% NaCl MilliQ Water + 10% vol/ Acellular BAL)	not provided	not provided	Not applicable	not applcable	295-338	not provided	not provided	2600	1	not provided	not provided	chains of particles	142	spherical		0.280204	124727	0.0800584
GSE35193_CB_Printex90_18ug_28d-control	Lung	Lung	mus musculus	in vivo	Carbon black	Printex 90	No	Carbon	No	No	Particle	C57BL/6 mice	Carbon	28d	672h	intermediate-term	Bourdon et al. 2012 [51]	10.1093/toxsci/kfs119	None	None	Not applicable	99	N, H	Evonik Degussa GmbH	Germany	Printex90	not provided	14	not applicable	350	Vehicle (0.9% NaCl MilliQ Water + 10% vol/ Acellular BAL)	not provided	not provided	Not applicable	not applcable	295-338	not provided	not provided	2600	1	not provided	not provided	chains of particles	142	spherical		0.280204	124727	0.0800584
GSE35193_CB_Printex90_18ug_3d-control	Lung	Lung	mus musculus	in vivo	Carbon black	Printex 90	No	Carbon	No	No	Particle	C57BL/6 mice	Carbon	3d	72h	short-term	Bourdon et al. 2012 [51]	10.1093/toxsci/kfs119	None	None	Not applicable	99	N, H	Evonik Degussa GmbH	Germany	Printex90	not provided	14	not applicable	350	Vehicle (0.9% NaCl MilliQ Water + 10% vol/ Acellular BAL)	not provided	not provided	Not applicable	not applcable	295-338	not provided	not provided	2600	1	not provided	not provided	chains of particles	142	spherical		0.280204	124727	0.0800584
GSE35193_CB_Printex90_54ug_1d-control	Lung	Lung	mus musculus	in vivo	Carbon black	Printex 90	No	Carbon	No	No	Particle	C57BL/6 mice	Carbon	1d	24h	short-term	Bourdon et al. 2012 [51]	10.1093/toxsci/kfs119	None	None	Not applicable	99	N, H	Evonik Degussa GmbH	Germany	Printex90	not provided	14	not applicable	350	Vehicle (0.9% NaCl MilliQ Water + 10% vol/ Acellular BAL)	not provided	not provided	Not applicable	not applcable	295-338	not provided	not provided	2600	1	not provided	not provided	chains of particles	142	spherical		0.280204	124727	0.0800584
GSE35193_CB_Printex90_54ug_28d-control	Lung	Lung	mus musculus	in vivo	Carbon black	Printex 90	No	Carbon	No	No	Particle	C57BL/6 mice	Carbon	28d	672h	intermediate-term	Bourdon et al. 2012 [51]	10.1093/toxsci/kfs119	None	None	Not applicable	99	N, H	Evonik Degussa GmbH	Germany	Printex90	not provided	14	not applicable	350	Vehicle (0.9% NaCl MilliQ Water + 10% vol/ Acellular BAL)	not provided	not provided	Not applicable	not applcable	295-338	not provided	not provided	2600	1	not provided	not provided	chains of particles	142	spherical		0.280204	124727	0.0800584
GSE35193_CB_Printex90_54ug_3d-control	Lung	Lung	mus musculus	in vivo	Carbon black	Printex 90	No	Carbon	No	No	Particle	C57BL/6 mice	Carbon	3d	72h	short-term	Bourdon et al. 2012 [51]	10.1093/toxsci/kfs119	None	None	Not applicable	99	N, H	Evonik Degussa GmbH	Germany	Printex90	not provided	14	not applicable	350	Vehicle (0.9% NaCl MilliQ Water + 10% vol/ Acellular BAL)	not provided	not provided	Not applicable	not applcable	295-338	not provided	not provided	2600	1	not provided	not provided	chains of particles	142	spherical		0.280204	124727	0.0800584
GSE39330_donor_ZnO_HMDM_24h-control_HMDM_24h	HMDM	primary cell line	homo sapiens	ex vivo	ZnO	-	No	Zinc	Yes	Yes	Particle	-	Oxide	24h	24h	short-term	Tuomela et al. 2013 [71]		none	unknown	N/A	not provided	not provided	IBU-tec advanced materials AG		Weimar, Germany	not stated	12	not applicable	60 ± 5	Sonication in ultra-pure water, prepared immediately before use	14.7 ± 1.07	N/A	N/A	not applicable	not provided	159±3	0.15	153±4	0.12	-23.9±0.2	-17.3±0.1	not provided	not provided	spherical		0.575355	0
GSE39330_donor_ZnO_HMDM_6h-control_HMDM_6h	HMDM	primary cell line	homo sapiens	ex vivo	ZnO	-	No	Zinc	Yes	Yes	Particle	-	Oxide	6h	6h	short-term	Tuomela et al. 2013 [71]		none	unknown	N/A	not provided	not provided	IBU-tec advanced materials AG		Weimar, Germany	not stated	12	not applicable	60 ± 5	Sonication in ultra-pure water, prepared immediately before use	14.7 ± 1.07	N/A	N/A	not applicable	not provided	159±3	0.15	153±4	0.12	-23.9±0.2	-17.3±0.1	not provided	not provided	spherical		0.575355	0
GSE39330_donor_ZnO_MDDC_24h-control_MDDC_24h	MDDC	primary cell line	homo sapiens	ex vivo	ZnO	-	No	Zinc	Yes	Yes	Particle	-	Oxide	24h	24h	short-term	Tuomela et al. 2013 [71]		none	unknown	N/A	not provided	not provided	IBU-tec advanced materials AG		Weimar, Germany	not stated	12	not applicable	60 ± 5	Sonication in ultra-pure water, prepared immediately before use	14.7 ± 1.07	N/A	N/A	not applicable	not provided	159±3	0.15	153±4	0.12	-23.9±0.2	-17.3±0.1	not provided	not provided	spherical		0.575355	0
GSE39330_donor_ZnO_MDDC_6h-control_MDDC_6h	MDDC	primary cell line	homo sapiens	ex vivo	ZnO	-	No	Zinc	Yes	Yes	Particle	-	Oxide	6h	6h	short-term	Tuomela et al. 2013 [71]		none	unknown	N/A	not provided	not provided	IBU-tec advanced materials AG		Weimar, Germany	not stated	12	not applicable	60 ± 5	Sonication in ultra-pure water, prepared immediately before use	14.7 ± 1.07	N/A	N/A	not applicable	not provided	159±3	0.15	153±4	0.12	-23.9±0.2	-17.3±0.1	not provided	not provided	spherical		0.575355	0
GSE39330_jurkat_ZnO_10_24h-control_24h	Jurkat	primary cell line	homo sapiens	in vitro	ZnO	-	No	Zinc	Yes	Yes	Particle	-	Oxide	24h	24h	short-term	Tuomela et al. 2013 [71]	10.1371/journal.pone.0068415	none	unknown	N/A	not provided	not provided	IBU-tec advanced materials AG		Weimar, Germany	not stated	12	not applicable	60 ± 5	Sonication in ultra-pure water, prepared immediately before use	14.7 ± 1.07	N/A	N/A	not applicable	not provided	159±3	0.15	153±4	0.12	-23.9±0.2	-17.3±0.1	not provided	not provided	spherical		0.575355	9072.71	0.191785
GSE39330_jurkat_ZnO_10_6h-control_6h	Jurkat	primary cell line	homo sapiens	in vitro	ZnO	-	No	Zinc	Yes	Yes	Particle	-	Oxide	6h	6h	short-term	Tuomela et al. 2013 [71]	10.1371/journal.pone.0068415	none	unknown	N/A	not provided	not provided	IBU-tec advanced materials AG		Weimar, Germany	not stated	12	not applicable	60 ± 5	Sonication in ultra-pure water, prepared immediately before use	14.7 ± 1.07	N/A	N/A	not applicable	not provided	159±3	0.15	153±4	0.12	-23.9±0.2	-17.3±0.1	not provided	not provided	spherical		0.575355	9072.71	0.191785
GSE39330_jurkat_ZnO2_10_24h-control_24h	Jurkat	primary cell line	homo sapiens	in vitro	ZnO	mandelic acid coated ZnO-1	Yes	Zinc	Yes	Yes	Particle	-	Oxide	24h	24h	short-term	Tuomela et al. 2013 [71]	10.1371/journal.pone.0068415	none	mandelic acid	N/A	not provided	not provided	In-house functionalisation of ZnO-1	Not applicable	Not applicable	Not applicable	12	not applicable	60 ± 5	Sonication in ultra-pure water, prepared immediately before use	11.7±0.77	N/A	N/A	not applicable	not provided	312±3	0.1	287±2	0.12	-9.9±0.2	-12.3±0.2	not provided	not provided	spherical		0.575355	9072.71	0.191785
GSE39330_jurkat_ZnO3_10_24h-control_24h	Jurkat	primary cell line	homo sapiens	in vitro	ZnO	mercaptopropyl-trimethoxysilane coated ZnO-1	Yes	Zinc	Yes	Yes	Particle	-	Oxide	24h	24h	short-term	Tuomela et al. 2013 [71]	10.1371/journal.pone.0068415	none	mercaptopropyl-trimethoxysilane	N/A	not provided	not provided	In-house functionalisation of ZnO-1	Not applicable	Not applicable	Not applicable	12	not applicable	60 ± 5	Sonication in ultra-pure water, prepared immediately before use	14.6±1.2 (core) 10.9±0.65 (shell)	N/A	N/A	not applicable	not provided	548±4	0.14	341±5	0.14	-23.3±0.4	-23.3±0.4	not provided	not provided	spherical		0.575355	9072.71	0.191785
GSE39330_jurkat_ZnO4_10_24h-control_24h	Jurkat	primary cell line	homo sapiens	in vitro	ZnO	methoxyl coated ZnO	Yes	Zinc	Yes	Yes	Particle	-	Oxide	24h	24h	short-term	Tuomela et al. 2013 [71]	10.1371/journal.pone.0068415	none	methoxyl	N/A	not provided	not provided	In-house functionalisation of ZnO-1	Not applicable	Not applicable	Not applicable	12	not applicable	60 ± 5	Sonication in ultra-pure water, prepared immediately before use	7.8±0.88	N/A	N/A	not applicable	not provided	387±1	0.14	110±4	0.15	-17.9±0.2	-12.7±0.4	not provided	not provided	spherical		0.575355	9072.71	0.191785
GSE39330_jurkat_ZnO4_100_24h-control_24h	Jurkat	primary cell line	homo sapiens	in vitro	ZnO	methoxyl coated ZnO	Yes	Zinc	Yes	Yes	Particle	-	Oxide	24h	24h	short-term	Tuomela et al. 2013 [71]	10.1371/journal.pone.0068415	none	methoxyl	N/A	not provided	not provided	In-house functionalisation of ZnO-1	Not applicable	Not applicable	Not applicable	12	not applicable	60 ± 5	Sonication in ultra-pure water, prepared immediately before use	7.8±0.88	N/A	N/A	not applicable	not provided	387±1	0.14	110±4	0.15	-17.9±0.2	-12.7±0.4	not provided	not provided	spherical		0.575355	9072.71	0.191785
GSE39330_jurkat_ZnO4_25_24h-control_24h	Jurkat	primary cell line	homo sapiens	in vitro	ZnO	methoxyl coated ZnO	Yes	Zinc	Yes	Yes	Particle	-	Oxide	24h	24h	short-term	Tuomela et al. 2013 [71]	10.1371/journal.pone.0068415	none	methoxyl	N/A	not provided	not provided	In-house functionalisation of ZnO-1	Not applicable	Not applicable	Not applicable	12	not applicable	60 ± 5	Sonication in ultra-pure water, prepared immediately before use	7.8±0.88	N/A	N/A	not applicable	not provided	387±1	0.14	110±4	0.15	-17.9±0.2	-12.7±0.4	not provided	not provided	spherical		0.575355	9072.71	0.191785
GSE39330_jurkat_ZnO4_50_24h-control_24h	Jurkat	primary cell line	homo sapiens	in vitro	ZnO	methoxyl coated ZnO	Yes	Zinc	Yes	Yes	Particle	-	Oxide	24h	24h	short-term	Tuomela et al. 2013 [71]	10.1371/journal.pone.0068415	none	methoxyl	N/A	not provided	not provided	In-house functionalisation of ZnO-1	Not applicable	Not applicable	Not applicable	12	not applicable	60 ± 5	Sonication in ultra-pure water, prepared immediately before use	7.8±0.88	N/A	N/A	not applicable	not provided	387±1	0.14	110±4	0.15	-17.9±0.2	-12.7±0.4	not provided	not provided	spherical		0.575355	9072.71	0.191785
GSE39330_jurkat_ZnO5_10_24h-control_24h	Jurkat	primary cell line	homo sapiens	in vitro	ZnO	diethylene glycol modified ZnO	Yes	Zinc	Yes	Yes	Particle	-	Oxide	24h	24h	short-term	Tuomela et al. 2013 [71]	10.1371/journal.pone.0068415	none	diethylene glycol	N/A	not provided	not provided	In-house functionalisation of ZnO-1	Not applicable	Not applicable	Not applicable	12	not applicable	60 ± 5	Sonication in ultra-pure water, prepared immediately before use	5.4±0.5	N/A	N/A	not applicable	not provided	125±4	0.12	278±3	0.11	19.2±0.2	13.6±0.3	not provided	not provided	spherical		0.575355	9072.71	0.191785
GSE39330_jurkat_ZnO9_10_24h-control_24h	Jurkat	primary cell line	homo sapiens	in vitro	ZnO	folic acid modified ZnO	Yes	Zinc	Yes	Yes	Particle	-	Oxide	24h	24h	short-term	Tuomela et al. 2013 [71]	10.1371/journal.pone.0068415	none	folic acid	N/A	not provided	not provided	In-house functionalisation of ZnO-1	Not applicable	Not applicable	Not applicable	12	not applicable	60 ± 5	Sonication in ultra-pure water, prepared immediately before use	N/A	40.4±2.6	404±8	not applicable	not provided	412±4	0.15	466±3	0.15	-31.7±0.3	-15.4±0.5	not provided	not provided	spherical		0.575355	9072.71	0.191785
GSE41041_nanoTiO2_162ug_1d-control_1d	Lung	Lung	mus musculus	in vivo	Titanium	-	No	Titanium	Yes	Yes	Particle	C57BL/6 mice	Oxide	1d	24h	short-term	Husain et al. 2013 [52]	10.1016/j.taap.2013.03.018	None	Polyalcohol	Rutile	0.7768	Silicon (5.61%), aluminum (2.42%), zirconium (0.86%) and polyalcohol	Kemira	Pori, Finland	UV-Titan L181	not provided	20.6	not applicable	107.7	0.9% NaCl and 10% acellular BAL fluid		Not determined	Not applicable	not applicable	not provided	not provided	not provided	not provided	not provided	not provided	not provided	not provided	not provided		single intra-tracheal instillation	0.748863	20815.9	0.14541
GSE41041_nanoTiO2_162ug_28d-control_28	Lung	Lung	mus musculus	in vivo	Titanium	-	No	Titanium	Yes	Yes	Particle	C57BL/6 mice	Oxide	28d	672h	intermediate-term	Husain et al. 2013 [52]	10.1016/j.taap.2013.03.018	None	Polyalcohol	Rutile	0.7768	Silicon (5.61%), aluminum (2.42%), zirconium (0.86%) and polyalcohol	Kemira	Pori, Finland	UV-Titan L181	not provided	20.6	not applicable	107.7	0.9% NaCl and 10% acellular BAL fluid		Not determined	Not applicable	not applicable	not provided	not provided	not provided	not provided	not provided	not provided	not provided	not provided	not provided		single intra-tracheal instillation	0.748863	20815.9	0.14541
GSE41041_nanoTiO2_162ug_3d-control_3d	Lung	Lung	mus musculus	in vivo	Titanium	-	No	Titanium	Yes	Yes	Particle	C57BL/6 mice	Oxide	3d	72h	short-term	Husain et al. 2013 [52]	10.1016/j.taap.2013.03.018	None	Polyalcohol	Rutile	0.7768	Silicon (5.61%), aluminum (2.42%), zirconium (0.86%) and polyalcohol	Kemira	Pori, Finland	UV-Titan L181	not provided	20.6	not applicable	107.7	0.9% NaCl and 10% acellular BAL fluid		Not determined	Not applicable	not applicable	not provided	not provided	not provided	not provided	not provided	not provided	not provided	not provided	not provided		single intra-tracheal instillation	0.748863	20815.9	0.14541
GSE41041_nanoTiO2_18ug_1d-control_1d	Lung	Lung	mus musculus	in vivo	Titanium	-	No	Titanium	Yes	Yes	Particle	C57BL/6 mice	Oxide	1d	24h	short-term	Husain et al. 2013 [52]	10.1016/j.taap.2013.03.018	None	Polyalcohol	Rutile	0.7768	Silicon (5.61%), aluminum (2.42%), zirconium (0.86%) and polyalcohol	Kemira	Pori, Finland	UV-Titan L181	not provided	20.6	not applicable	107.7	0.9% NaCl and 10% acellular BAL fluid		Not determined	Not applicable	not applicable	not provided	not provided	not provided	not provided	not provided	not provided	not provided	not provided	not provided		single intra-tracheal instillation	0.748863	20815.9	0.14541
GSE41041_nanoTiO2_18ug_28d-control_28	Lung	Lung	mus musculus	in vivo	Titanium	-	No	Titanium	Yes	Yes	Particle	C57BL/6 mice	Oxide	28d	672h	intermediate-term	Husain et al. 2013 [52]	10.1016/j.taap.2013.03.018	None	Polyalcohol	Rutile	0.7768	Silicon (5.61%), aluminum (2.42%), zirconium (0.86%) and polyalcohol	Kemira	Pori, Finland	UV-Titan L181	not provided	20.6	not applicable	107.7	0.9% NaCl and 10% acellular BAL fluid		Not determined	Not applicable	not applicable	not provided	not provided	not provided	not provided	not provided	not provided	not provided	not provided	not provided		single intra-tracheal instillation	0.748863	20815.9	0.14541
GSE41041_nanoTiO2_18ug_3d-control_3d	Lung	Lung	mus musculus	in vivo	Titanium	-	No	Titanium	Yes	Yes	Particle	C57BL/6 mice	Oxide	3d	72h	short-term	Husain et al. 2013 [52]	10.1016/j.taap.2013.03.018	None	Polyalcohol	Rutile	0.7768	Silicon (5.61%), aluminum (2.42%), zirconium (0.86%) and polyalcohol	Kemira	Pori, Finland	UV-Titan L181	not provided	20.6	not applicable	107.7	0.9% NaCl and 10% acellular BAL fluid		Not determined	Not applicable	not applicable	not provided	not provided	not provided	not provided	not provided	not provided	not provided	not provided	not provided		single intra-tracheal instillation	0.748863	20815.9	0.14541
GSE41041_nanoTiO2_54ug_1d-control_1d	Lung	Lung	mus musculus	in vivo	Titanium	-	No	Titanium	Yes	Yes	Particle	C57BL/6 mice	Oxide	1d	24h	short-term	Husain et al. 2013 [52]	10.1016/j.taap.2013.03.018	None	Polyalcohol	Rutile	0.7768	Silicon (5.61%), aluminum (2.42%), zirconium (0.86%) and polyalcohol	Kemira	Pori, Finland	UV-Titan L181	not provided	20.6	not applicable	107.7	0.9% NaCl and 10% acellular BAL fluid		Not determined	Not applicable	not applicable	not provided	not provided	not provided	not provided	not provided	not provided	not provided	not provided	not provided		single intra-tracheal instillation	0.748863	20815.9	0.14541
GSE41041_nanoTiO2_54ug_28d-control_28	Lung	Lung	mus musculus	in vivo	Titanium	-	No	Titanium	Yes	Yes	Particle	C57BL/6 mice	Oxide	28d	672h	intermediate-term	Husain et al. 2013 [52]	10.1016/j.taap.2013.03.018	None	Polyalcohol	Rutile	0.7768	Silicon (5.61%), aluminum (2.42%), zirconium (0.86%) and polyalcohol	Kemira	Pori, Finland	UV-Titan L181	not provided	20.6	not applicable	107.7	0.9% NaCl and 10% acellular BAL fluid		Not determined	Not applicable	not applicable	not provided	not provided	not provided	not provided	not provided	not provided	not provided	not provided	not provided		single intra-tracheal instillation	0.748863	20815.9	0.14541
GSE41041_nanoTiO2_54ug_3d-control_3d	Lung	Lung	mus musculus	in vivo	Titanium	-	No	Titanium	Yes	Yes	Particle	C57BL/6 mice	Oxide	3d	72h	short-term	Husain et al. 2013 [52]	10.1016/j.taap.2013.03.018	None	Polyalcohol	Rutile	0.7768	Silicon (5.61%), aluminum (2.42%), zirconium (0.86%) and polyalcohol	Kemira	Pori, Finland	UV-Titan L181	not provided	20.6	not applicable	107.7	0.9% NaCl and 10% acellular BAL fluid		Not determined	Not applicable	not applicable	not provided	not provided	not provided	not provided	not provided	not provided	not provided	not provided	not provided		single intra-tracheal instillation	0.748863	20815.9	0.14541
GSE42066_MWCNT_10_1h-control_1h	Caco-2/HT29-MTX	cancer cell line	homo sapiens	in vitro	MWCNT	MWCNT	No	Carbon	No	No	Tubes	-	Carbon	1h	1h	short-term	Tilton et al. 2014 [53]	10.3109/17435390.2013.803624	None	None	Not applicable	95	Residual metal catalysts and carbonaceous impurities removed using a microwave-induced controlled method (Chen and Mitra 2008)	Cheap Tubes Inc.	Brattleboro, VT, USA	not provided	not provided	20-30	10-30	110	DMEM with 10% FBS	Not applicable	20-30	5-10	not given	513	858 ± 58	not provided	not provided	not provided	−11.8 ± 1.1	−10.64 ± 1.0	not provided	not provided	long, entangled		0.280204	710225	0.0448327
GSE42066_MWCNT_10_24h-control_24h	Caco-2/HT29-MTX	cancer cell line	homo sapiens	in vitro	MWCNT	MWCNT	No	Carbon	No	No	Tubes	-	Carbon	24h	24h	short-term	Tilton et al. 2014 [53]	10.3109/17435390.2013.803624	None	None	Not applicable	95	Residual metal catalysts and carbonaceous impurities removed using a microwave-induced controlled method (Chen and Mitra 2008)	Cheap Tubes Inc.	Brattleboro, VT, USA	not provided	not provided	20-30	10-30	110	DMEM with 10% FBS	Not applicable	20-30	5-10	not given	513	858 ± 58	not provided	not provided	not provided	−11.8 ± 1.1	−10.64 ± 1.0	not provided	not provided	long, entangled		0.280204	710225	0.0448327
GSE42066_MWCNT_100_1h-control_1h	Caco-2/HT29-MTX	cancer cell line	homo sapiens	in vitro	MWCNT	MWCNT	No	Carbon	No	No	Tubes	-	Carbon	1h	1h	short-term	Tilton et al. 2014 [53]	10.3109/17435390.2013.803624	None	None	Not applicable	95	Residual metal catalysts and carbonaceous impurities removed using a microwave-induced controlled method (Chen and Mitra 2008)	Cheap Tubes Inc.	Brattleboro, VT, USA	not provided	not provided	20-30	10-30	110	DMEM with 10% FBS	Not applicable	20-30	5-10	not given	513	858 ± 58	not provided	not provided	not provided	−11.8 ± 1.1	−10.64 ± 1.0	not provided	not provided	long, entangled		0.280204	710225	0.0448327
GSE42066_MWCNT_100_24h-control_24h	Caco-2/HT29-MTX	cancer cell line	homo sapiens	in vitro	MWCNT	MWCNT	No	Carbon	No	No	Tubes	-	Carbon	24h	24h	short-term	Tilton et al. 2014 [53]	10.3109/17435390.2013.803624	None	None	Not applicable	95	Residual metal catalysts and carbonaceous impurities removed using a microwave-induced controlled method (Chen and Mitra 2008)	Cheap Tubes Inc.	Brattleboro, VT, USA	not provided	not provided	20-30	10-30	110	DMEM with 10% FBS	Not applicable	20-30	5-10	not given	513	858 ± 58	not provided	not provided	not provided	−11.8 ± 1.1	−10.64 ± 1.0	not provided	not provided	long, entangled		0.280204	710225	0.0448327
GSE42066_TiO2_10_1h-control_1h	Caco-2/HT29-MTX	cancer cell line	homo sapiens	in vitro	Titanium	TiO2-NB	No	Titanium	Yes	Yes	belt	-	Oxide	1h	1h	short-term	Tilton et al. 2014 [53]	10.3109/17435390.2013.803624	None	None	100% anatase	not given	not given	Synthesized as described in Hamilton et al. 2009	not applicable	not applicable	not provided	60-300	15-30	not given	SEGM with 10% FBS	10	Not applicable	Not applicable	not applicable	17.94	2897 ± 117	not provided	not provided	not provided	−30.3 ± 2.8	−11.6 ± 1.0	not provided	not provided	long, entangled		0.748863	1.38871e+07	0.0166414
GSE42066_TiO2_10_24h-control_24h	Caco-2/HT29-MTX	cancer cell line	homo sapiens	in vitro	Titanium	TiO2-NB	No	Titanium	Yes	Yes	belt	-	Oxide	24h	24h	short-term	Tilton et al. 2014 [53]	10.3109/17435390.2013.803624	None	None	100% anatase	not given	not given	Synthesized as described in Hamilton et al. 2009	not applicable	not applicable	not provided	60-300	15-30	not given	SEGM with 10% FBS	10	Not applicable	Not applicable	not applicable	17.94	2897 ± 117	not provided	not provided	not provided	−30.3 ± 2.8	−11.6 ± 1.0	not provided	not provided	long, entangled		0.748863	1.38871e+07	0.0166414
GSE42066_TiO2_100_1h-control_1h	Caco-2/HT29-MTX	cancer cell line	homo sapiens	in vitro	Titanium	TiO2-NB	No	Titanium	Yes	Yes	belt	-	Oxide	1h	1h	short-term	Tilton et al. 2014 [53]	10.3109/17435390.2013.803624	None	None	100% anatase	not given	not given	Synthesized as described in Hamilton et al. 2009	not applicable	not applicable	not provided	60-300	15-30	not given	SEGM with 10% FBS	10	Not applicable	Not applicable	not applicable	17.94	2897 ± 117	not provided	not provided	not provided	−30.3 ± 2.8	−11.6 ± 1.0	not provided	not provided	long, entangled		0.748863	1.38871e+07	0.0166414
GSE42066_TiO2_100_24h-control_24h	Caco-2/HT29-MTX	cancer cell line	homo sapiens	in vitro	Titanium	TiO2-NB	No	Titanium	Yes	Yes	belt	-	Oxide	24h	24h	short-term	Tilton et al. 2014 [53]	10.3109/17435390.2013.803624	None	None	100% anatase	not given	not given	Synthesized as described in Hamilton et al. 2009	not applicable	not applicable	not provided	60-300	15-30	not given	SEGM with 10% FBS	10	Not applicable	Not applicable	not applicable	17.94	2897 ± 117	not provided	not provided	not provided	−30.3 ± 2.8	−11.6 ± 1.0	not provided	not provided	long, entangled		0.748863	1.38871e+07	0.0166414
GSE42067_MWCNT_100ugml_1h-control_1h	SAE	primary cell line	homo sapiens	in vitro	MWCNT	MWCNT	No	Carbon	No	No	Tubes	-	Carbon	1h	1h	short-term	Tilton et al. 2014 [53]	10.3109/17435390.2013.803624	None	None	Not applicable	95	Residual metal catalysts and carbonaceous impurities removed using a microwave-induced controlled method (Chen and Mitra 2008)	Cheap Tubes Inc.	Brattleboro, VT, USA	not provided	not provided	20-30	10-30	110	DMEM with 10% FBS	Not applicable	20-30	5-10	not given	513	858 ± 58	not provided	not provided	not provided	−11.8 ± 1.1	−10.64 ± 1.0	not provided	not provided	long, entangled	high aspect ratio nanoparticles	0.280204	710225	0.0448327
GSE42067_MWCNT_100ugml_24h-control_24h	SAE	primary cell line	homo sapiens	in vitro	MWCNT	MWCNT	No	Carbon	No	No	Tubes	-	Carbon	24h	24h	short-term	Tilton et al. 2014 [53]	10.3109/17435390.2013.803624	None	None	Not applicable	95	Residual metal catalysts and carbonaceous impurities removed using a microwave-induced controlled method (Chen and Mitra 2008)	Cheap Tubes Inc.	Brattleboro, VT, USA	not provided	not provided	20-30	10-30	110	DMEM with 10% FBS	Not applicable	20-30	5-10	not given	513	858 ± 58	not provided	not provided	not provided	−11.8 ± 1.1	−10.64 ± 1.0	not provided	not provided	long, entangled		0.280204	710225	0.0448327
GSE42067_MWCNT_10ugml_1h-control_1h	SAE	primary cell line	homo sapiens	in vitro	MWCNT	MWCNT	No	Carbon	No	No	Tubes	-	Carbon	1h	1h	short-term	Tilton et al. 2014 [53]	10.3109/17435390.2013.803624	None	None	Not applicable	95	Residual metal catalysts and carbonaceous impurities removed using a microwave-induced controlled method (Chen and Mitra 2008)	Cheap Tubes Inc.	Brattleboro, VT, USA	not provided	not provided	20-30	10-30	110	DMEM with 10% FBS	Not applicable	20-30	5-10	not given	513	858 ± 58	not provided	not provided	not provided	−11.8 ± 1.1	−10.64 ± 1.0	not provided	not provided	long, entangled		0.280204	710225	0.0448327
GSE42067_MWCNT_10ugml_24h-control_24h	SAE	primary cell line	homo sapiens	in vitro	MWCNT	MWCNT	No	Carbon	No	No	Tubes	-	Carbon	24h	24h	short-term	Tilton et al. 2014 [53]	10.3109/17435390.2013.803624	None	None	Not applicable	95	Residual metal catalysts and carbonaceous impurities removed using a microwave-induced controlled method (Chen and Mitra 2008)	Cheap Tubes Inc.	Brattleboro, VT, USA	not provided	not provided	20-30	10-30	110	DMEM with 10% FBS	Not applicable	20-30	5-10	not given	513	858 ± 58	not provided	not provided	not provided	−11.8 ± 1.1	−10.64 ± 1.0	not provided	not provided	long, entangled		0.280204	710225	0.0448327
GSE42067_TiO2nanobelt_100ugml_1h-contr	SAE	primary cell line	homo sapiens	in vitro	Titanium	TiO2-NB	No	Titanium	Yes	Yes	belt	-	Oxide	1h	1h	short-term	Tilton et al. 2014 [53]	10.3109/17435390.2013.803624	None	None	100% anatase	not given	not given	Synthesized as described in Hamilton et al. 2009	not applicable	not applicable	not provided	60-300	15-30	not given	SEGM with 10% FBS	10	Not applicable	Not applicable	not applicable	17.94	2897 ± 117	not provided	not provided	not provided	−30.3 ± 2.8	−11.6 ± 1.0	not provided	not provided	long, entangled		0.748863	1.38871e+07	0.0166414
GSE42067_TiO2nanobelt_100ugml_24h-cont	SAE	primary cell line	homo sapiens	in vitro	Titanium	TiO2-NB	No	Titanium	Yes	Yes	belt	-	Oxide	24h	24h	short-term	Tilton et al. 2014 [53]	10.3109/17435390.2013.803624	None	None	100% anatase	not given	not given	Synthesized as described in Hamilton et al. 2009	not applicable	not applicable	not provided	60-300	15-30	not given	SEGM with 10% FBS	10	Not applicable	Not applicable	not applicable	17.94	2897 ± 117	not provided	not provided	not provided	−30.3 ± 2.8	−11.6 ± 1.0	not provided	not provided	long, entangled		0.748863	1.38871e+07	0.0166414
GSE42067_TiO2nanobelt_10ugml_1h-contr	SAE	primary cell line	homo sapiens	in vitro	Titanium	TiO2-NB	No	Titanium	Yes	Yes	belt	-	Oxide	1h	1h	short-term	Tilton et al. 2014 [53]	10.3109/17435390.2013.803624	None	None	100% anatase	not given	not given	Synthesized as described in Hamilton et al. 2009	not applicable	not applicable	not provided	60-300	15-30	not given	SEGM with 10% FBS	10	Not applicable	Not applicable	not applicable	17.94	2897 ± 117	not provided	not provided	not provided	−30.3 ± 2.8	−11.6 ± 1.0	not provided	not provided	long, entangled		0.748863	1.38871e+07	0.0166414
GSE42067_TiO2nanobelt_10ugml_24h-contr	SAE	primary cell line	homo sapiens	in vitro	Titanium	TiO2-NB	No	Titanium	Yes	Yes	belt	-	Oxide	24h	24h	short-term	Tilton et al. 2014 [53]	10.3109/17435390.2013.803624	None	None	100% anatase	not given	not given	Synthesized as described in Hamilton et al. 2009	not applicable	not applicable	not provided	60-300	15-30	not given	SEGM with 10% FBS	10	Not applicable	Not applicable	not applicable	17.94	2897 ± 117	not provided	not provided	not provided	−30.3 ± 2.8	−11.6 ± 1.0	not provided	not provided	long, entangled		0.748863	1.38871e+07	0.0166414
GSE42068_MWCNT_100ugml_1h-control_1h	THP1	cancer cell line	homo sapiens	in vitro	MWCNT	MWCNT	No	Carbon	No	No	Tubes	-	Carbon	1h	1h	short-term	Tilton et al. 2014 [53]	10.3109/17435390.2013.803624	None	None	Not applicable	95	Residual metal catalysts and carbonaceous impurities removed using a microwave-induced controlled method (Chen and Mitra 2008)	Cheap Tubes Inc.	Brattleboro, VT, USA	not provided	not provided	20-30	10-30	110	DMEM with 10% FBS	Not applicable	20-30	5-10	not given	513	858 ± 58	not provided	not provided	not provided	−11.8 ± 1.1	−10.64 ± 1.0	not provided	not provided	long, entangled		0.280204	710225	0.0448327
GSE42068_MWCNT_100ugml_24h-control_24h	THP1	cancer cell line	homo sapiens	in vitro	MWCNT	MWCNT	No	Carbon	No	No	Tubes	-	Carbon	24h	24h	short-term	Tilton et al. 2014 [53]	10.3109/17435390.2013.803624	None	None	Not applicable	95	Residual metal catalysts and carbonaceous impurities removed using a microwave-induced controlled method (Chen and Mitra 2008)	Cheap Tubes Inc.	Brattleboro, VT, USA	not provided	not provided	20-30	10-30	110	DMEM with 10% FBS	Not applicable	20-30	5-10	not given	513	858 ± 58	not provided	not provided	not provided	−11.8 ± 1.1	−10.64 ± 1.0	not provided	not provided	long, entangled		0.280204	710225	0.0448327
GSE42068_MWCNT_10ugml_1h-control_1h	THP1	cancer cell line	homo sapiens	in vitro	MWCNT	MWCNT	No	Carbon	No	No	Tubes	-	Carbon	1h	1h	short-term	Tilton et al. 2014 [53]	10.3109/17435390.2013.803624	None	None	Not applicable	95	Residual metal catalysts and carbonaceous impurities removed using a microwave-induced controlled method (Chen and Mitra 2008)	Cheap Tubes Inc.	Brattleboro, VT, USA	not provided	not provided	20-30	10-30	110	DMEM with 10% FBS	Not applicable	20-30	5-10	not given	513	858 ± 58	not provided	not provided	not provided	−11.8 ± 1.1	−10.64 ± 1.0	not provided	not provided	long, entangled		0.280204	710225	0.0448327
GSE42068_MWCNT_10ugml_24h-control_24h	THP1	cancer cell line	homo sapiens	in vitro	MWCNT	MWCNT	No	Carbon	No	No	Tubes	-	Carbon	24h	24h	short-term	Tilton et al. 2014 [53]	10.3109/17435390.2013.803624	None	None	Not applicable	95	Residual metal catalysts and carbonaceous impurities removed using a microwave-induced controlled method (Chen and Mitra 2008)	Cheap Tubes Inc.	Brattleboro, VT, USA	not provided	not provided	20-30	10-30	110	DMEM with 10% FBS	Not applicable	20-30	5-10	not given	513	858 ± 58	not provided	not provided	not provided	−11.8 ± 1.1	−10.64 ± 1.0	not provided	not provided	long, entangled		0.280204	710225	0.0448327
GSE42068_TiO2nanobelt_100ugml_1h-contr	THP1	cancer cell line	homo sapiens	in vitro	Titanium	TiO2-NB	No	Titanium	Yes	Yes	belt	-	Oxide	1h	1h	short-term	Tilton et al. 2014 [53]	10.3109/17435390.2013.803624	None	None	100% anatase	not given	not given	Synthesized as described in Hamilton et al. 2009	not applicable	not applicable	not provided	60-300	15-30	not given	SEGM with 10% FBS	10	Not applicable	Not applicable	not applicable	17.94	2897 ± 117	not provided	not provided	not provided	−30.3 ± 2.8	−11.6 ± 1.0	not provided	not provided	long, entangled		0.748863	1.38871e+07	0.0166414
GSE42068_TiO2nanobelt_100ugml_24h-cont	THP1	cancer cell line	homo sapiens	in vitro	Titanium	TiO2-NB	No	Titanium	Yes	Yes	belt	-	Oxide	24h	24h	short-term	Tilton et al. 2014 [53]	10.3109/17435390.2013.803624	None	None	100% anatase	not given	not given	Synthesized as described in Hamilton et al. 2009	not applicable	not applicable	not provided	60-300	15-30	not given	SEGM with 10% FBS	10	Not applicable	Not applicable	not applicable	17.94	2897 ± 117	not provided	not provided	not provided	−30.3 ± 2.8	−11.6 ± 1.0	not provided	not provided	long, entangled		0.748863	1.38871e+07	0.0166414
GSE42068_TiO2nanobelt_10ugml_1h-contr	THP1	cancer cell line	homo sapiens	in vitro	Titanium	TiO2-NB	No	Titanium	Yes	Yes	belt	-	Oxide	1h	1h	short-term	Tilton et al. 2014 [53]	10.3109/17435390.2013.803624	None	None	100% anatase	not given	not given	Synthesized as described in Hamilton et al. 2009	not applicable	not applicable	not provided	60-300	15-30	not given	SEGM with 10% FBS	10	Not applicable	Not applicable	not applicable	17.94	2897 ± 117	not provided	not provided	not provided	−30.3 ± 2.8	−11.6 ± 1.0	not provided	not provided	long, entangled		0.748863	1.38871e+07	0.0166414
GSE42068_TiO2nanobelt_10ugml_24h-contr	THP1	cancer cell line	homo sapiens	in vitro	Titanium	TiO2-NB	No	Titanium	Yes	Yes	belt	-	Oxide	24h	24h	short-term	Tilton et al. 2014 [53]	10.3109/17435390.2013.803624	None	None	100% anatase	not given	not given	Synthesized as described in Hamilton et al. 2009	not applicable	not applicable	not provided	60-300	15-30	not given	SEGM with 10% FBS	10	Not applicable	Not applicable	not applicable	17.94	2897 ± 117	not provided	not provided	not provided	−30.3 ± 2.8	−11.6 ± 1.0	not provided	not provided	long, entangled		0.748863	1.38871e+07	0.0166414
GSE43515_carbon_black_24h-control_24h	human lung fibroblasts	primary cell line	homo sapiens	in vitro	Carbon black	-	No	Carbon	No	No	Particle	-	Carbon	24h	24h	short-term	missing citation																														0.280204	0
GSE43515_carbon_black_48h-control_48h	human lung fibroblasts	primary cell line	homo sapiens	in vitro	Carbon black	-	No	Carbon	No	No	Particle	-	Carbon	48h	48h	intermediate-term	missing citation																														0.280204	0
GSE43515_carbon_black_4h-control_4h	human lung fibroblasts	primary cell line	homo sapiens	in vitro	Carbon black	-	No	Carbon	No	No	Particle	-	Carbon	4h	4h	short-term	missing citation																														0.280204	0
GSE43515_carbon_black_IL13_24h-control_	human lung fibroblasts	primary cell line	homo sapiens	in vitro	Carbon black	-	No	Carbon	No	No	Particle	IL-13	Carbon	24h	24h	short-term	missing citation																														0.280204	0
GSE43515_carbon_black_IL13_48h-control_	human lung fibroblasts	primary cell line	homo sapiens	in vitro	Carbon black	-	No	Carbon	No	No	Particle	IL-13	Carbon	48h	48h	intermediate-term	missing citation																														0.280204	0
GSE43515_carbon_black_IL13_4h-control_I	human lung fibroblasts	primary cell line	homo sapiens	in vitro	Carbon black	-	No	Carbon	No	No	Particle	IL-13	Carbon	4h	4h	short-term	missing citation																														0.280204	0
GSE43515_MWCNT_24h-control_24h	human lung fibroblasts	primary cell line	homo sapiens	in vitro	MWCNT	MWCNT	No	Carbon	No	No	Tubes	-	Carbon	24h	24h	short-term	missing citation																														0.280204	0
GSE43515_MWCNT_48h-control_48h	human lung fibroblasts	primary cell line	homo sapiens	in vitro	MWCNT	MWCNT	No	Carbon	No	No	Tubes	-	Carbon	48h	48h	intermediate-term	missing citation																														0.280204	0
GSE43515_MWCNT_4h-control_4h	human lung fibroblasts	primary cell line	homo sapiens	in vitro	MWCNT	MWCNT	No	Carbon	No	No	Tubes	-	Carbon	4h	4h	short-term	missing citation																														0.280204	0
GSE43515_MWCNT_IL13_24h-control_IL13_24	human lung fibroblasts	primary cell line	homo sapiens	in vitro	MWCNT	MWCNT	No	Carbon	No	No	Tubes	IL-13	Carbon	24h	24h	short-term	missing citation																														0.280204	0
GSE43515_MWCNT_IL13_48h-control_IL13_48	human lung fibroblasts	primary cell line	homo sapiens	in vitro	MWCNT	MWCNT	No	Carbon	No	No	Tubes	IL-13	Carbon	48h	48h	intermediate-term	missing citation																														0.280204	0
GSE43515_MWCNT_IL13_4h-control_IL13_4h	human lung fibroblasts	primary cell line	homo sapiens	in vitro	MWCNT	MWCNT	No	Carbon	No	No	Tubes	IL-13	Carbon	4h	4h	short-term	missing citation																														0.280204	0
GSE45322_ZnO_HP1_2h-control_2h	olfactory neurosphere derived cells	primary cell line	homo sapiens	ex vivo	ZnO	-	Yes	Zinc	Yes	Yes	Particle	-	Oxide	2h	2h	short-term	Osmond-McLeod et al. 2013 [73]	10.1186/1743-8977-10-54	none	triethoxycaprylylsilane	N/A	not provided	not provided	BASF	Germany	Z-COTE HP1	CNHE0602	90-190	not applicable	12-14	Complete Hepatocyte Medium (HM, HM-5201)	N/A	28 ± 2	96 ± 6	not applicable	14.9 ± 0.5	240	0.3	300	0.6	-10	-10	not provided	Below detection limit	heterogeneous mix of rectangular-shaped particle		0.575355	1.44071e+07	0.0164387
GSE45322_ZnO_HP1_6h-control_6h	olfactory neurosphere derived cells	primary cell line	homo sapiens	ex vivo	ZnO	-	Yes	Zinc	Yes	Yes	Particle	-	Oxide	6h	6h	short-term	Osmond-McLeod et al. 2013 [73]	10.1186/1743-8977-10-54	none	triethoxycaprylylsilane	N/A	not provided	not provided	BASF	Germany	Z-COTE HP1	CNHE0602	90-190	not applicable	12-14	Complete Hepatocyte Medium (HM, HM-5201)	N/A	28 ± 2	96 ± 6	not applicable	14.9 ± 0.5	240	0.3	300	0.6	-10	-10	not provided	Below detection limit	heterogeneous mix of rectangular-shaped particle		0.575355	1.44071e+07	0.0164387
GSE45322_ZnO_MAX_2h-control_2h	olfactory neurosphere derived cells	primary cell line	homo sapiens	ex vivo	ZnO	-	Yes	Zinc	Yes	Yes	Particle	-	Oxide	2h	2h	short-term	Osmond-McLeod et al. 2013 [73]	10.1186/1743-8977-10-54	none	dimethoxydiphenylsilane/triethoxycaprylylsilane crosspolymer	N/A	not provided	not provided	BASF	Germany	Z-COTE MAX	FCHE1301	36-95	not applicable	not available	Complete Hepatocyte Medium (HM, HM-5201)	N/A	36 ± 2	95 ± 5	not applicable	12 ± 1	broad	1	90	0.2	-7	-6	not provided	Below detection limit	heterogeneous mix of rectangular-shaped particle		0.575355	1.47543e+06	0.0351362
GSE45322_ZnO_MAX_6h-control_6h	olfactory neurosphere derived cells	primary cell line	homo sapiens	ex vivo	ZnO	-	Yes	Zinc	Yes	Yes	Particle	-	Oxide	6h	6h	short-term	Osmond-McLeod et al. 2013 [73]	10.1186/1743-8977-10-54	none	dimethoxydiphenylsilane/triethoxycaprylylsilane crosspolymer	N/A	not provided	not provided	BASF	Germany	Z-COTE MAX	FCHE1301	36-95	not applicable	not available	Complete Hepatocyte Medium (HM, HM-5201)	N/A	36 ± 2	95 ± 5	not applicable	12 ± 1	broad	1	90	0.2	-7	-6	not provided	Below detection limit	heterogeneous mix of rectangular-shaped particle		0.575355	1.47543e+06	0.0351362
GSE45322_ZnO_Nanosun_2h-control_2h	olfactory neurosphere derived cells	primary cell line	homo sapiens	ex vivo	ZnO	-	No	Zinc	Yes	Yes	Particle	-	Oxide	2h	2h	short-term	Osmond-McLeod et al. 2013 [73]	10.1186/1743-8977-10-54	none	uncoated	N/A	not provided	not provided	Micronisers	Victoria, Australia	Nanosun P99/30	4051	30-50	not applicable	not available	Complete Hepatocyte Medium (HM, HM-5201)	25 ± 1	N/A	N/A	not applicable	30 ± 3	600	0.6	25	0.7	9	7	not provided	Below detection limit	rod-shaped		0.575355	336026	0.0575355
GSE45322_ZnO_Nanosun_6h-control_6h	olfactory neurosphere derived cells	primary cell line	homo sapiens	ex vivo	ZnO	-	No	Zinc	Yes	Yes	Particle	-	Oxide	6h	6h	short-term	Osmond-McLeod et al. 2013 [73]	10.1186/1743-8977-10-54	none	uncoated	N/A	not provided	not provided	Micronisers	Victoria, Australia	Nanosun P99/30	4051	30-50	not applicable	not available	Complete Hepatocyte Medium (HM, HM-5201)	25 ± 1	N/A	N/A	not applicable	30 ± 3	600	0.6	25	0.7	9	7	not provided	Below detection limit	rod-shaped		0.575355	336026	0.0575355
GSE45322_ZnO_ZCOTE_2h-control_2h	olfactory neurosphere derived cells	primary cell line	homo sapiens	ex vivo	ZnO	-	No	Zinc	Yes	Yes	Particle	-	Oxide	2h	2h	short-term	Osmond-McLeod et al. 2013 [73]	10.1186/1743-8977-10-54	none	uncoated	N/A	not provided	not provided	BASF	Germany	Z‑COTE	EHDA3001	70-200	not applicable	12-14	Complete Hepatocyte Medium (HM, HM-5201)	N/A	44 ± 2	73 ± 4	not applicable	13 ± 2	400	0.3	260	0.3	27	8	not provided	Below detection limit	heterogeneous mix of rectangular-shaped particle		0.575355	1.2918e+07	0.0170475
GSE45322_ZnO_ZCOTE_6h-control_6h	olfactory neurosphere derived cells	primary cell line	homo sapiens	ex vivo	ZnO	-	No	Zinc	Yes	Yes	Particle	-	Oxide	6h	6h	short-term	Osmond-McLeod et al. 2013 [73]	10.1186/1743-8977-10-54	none	uncoated	N/A	not provided	not provided	BASF	Germany	Z‑COTE	EHDA3001	70-200	not applicable	12-14	Complete Hepatocyte Medium (HM, HM-5201)	N/A	44 ± 2	73 ± 4	not applicable	13 ± 2	400	0.3	260	0.3	27	8	not provided	Below detection limit	heterogeneous mix of rectangular-shaped particle		0.575355	1.2918e+07	0.0170475
GSE45598_Eudragit_RS-control	HMEC	primary cell line	homo sapiens	in vitro	Eudragit	-	No	Carboxylic acid	No	No	Particle	-	Polymer	24h	24h	short-term	Hussien et al. 2013 [94]	10.1002/phy2.27		quaternary ammonium groups	N/A	not given	not given	Evonik Industries	Essen, Germany	Eudragit RS 100 copolyme	Prepared in-house into NPs ((Eidi et al. 2010)		not applicable	not provided	not provided	not provided	not provided	not provided	not applicable	not provided	not provided	not provided	65.0 ± 26.3	not provided	+51.04		not provided	not provided	spherical
GSE4567_UFP-control	HPAEC	primary cell line	homo sapiens	in vitro	UFP	-	No	aluminum (948), copper (150), iron (879), lead (181), silicon (1098) (nanograms per milligrams)	No	No	Particle	-	pollutant	4h	4h	short-term	Karoly et al. 2007 [95]	10.1289/ehp.9556	None	none	N/A	not given	Al, Cu, Fe, Pb, Si, Zn most abundant (Becker et al. 2005)	UFPs collected July 2002, Chapel Hill, North Carolina, outside US EPA health facility		not provided	not provided	not provided	not applicable	not provided	not provided	not provided	not provided	not provided	not applicable	not provided	not provided	not provided	not provided	not provided	not provided	not provided	not provided	not provided	spherical
GSE45868_Eudragit_RS-control	HMEC	primary cell line	homo sapiens	in vitro	Eudragit	-	No	Carboxylic acid	No	No	Particle	-	Polymer	24h	24h	short-term	Hussien et al. 2013 [94]	10.1002/phy2.27		quaternary ammonium groups	N/A	not given	not given	Evonik Industries	Essen, Germany	Eudragit RS 100 copolyme	Prepared in-house into NPs ((Eidi et al. 2010)		not applicable	not provided	not provided	not provided	not provided	not provided	not applicable	not provided	not provided	not provided	65.0 ± 26.3	not provided	+51.04		not provided	not provided	spherical
GSE46998_MWCNT_high-control	Lung	Lung	mus musculus	in vivo	MWCNT	MWCNT-7	No	Carbon	No	No	Tubes	-	Carbon	24h	24h	short-term	Søs Poulsen et al. 2013 [66]	10.1371/journal.pone.0080452	None	None	N/A	0.99	not stated	Hadoga Chemical industry (formerly Mitsui)		MWCNT- XNRI-7 (also called Mitsui7)	05072001K28	100	not applicable	not stated	0.9% NaCl and 10% acellular BAL fluid	74.4 ± 27.2	100	3860 (27.5% of particles > 5000)	not provided	not provided	5000	1	not provided	not provided	not provided	not provided	good	not provided	Tubes: intertwined and agglomerated, with both long and straight, and bendy	single intra-tracheal instillation	0.280204	4.54544e+07	0.0112082
GSE46998_MWCNT_low-control	Lung	Lung	mus musculus	in vivo	MWCNT	MWCNT-7	No	Carbon	No	No	Tubes	-	Carbon	24h	24h	short-term	Søs Poulsen et al. 2013 [66]	10.1371/journal.pone.0080452	None	None	N/A	0.99	not stated	Hadoga Chemical industry (formerly Mitsui)		MWCNT- XNRI-7 (also called Mitsui7)	05072001K28	100	not applicable	not stated	0.9% NaCl and 10% acellular BAL fluid	74.4 ± 27.2	100	3860 (27.5% of particles > 5000)	not provided	not provided	5000	1	not provided	not provided	not provided	not provided	good	not provided	Tubes: intertwined and agglomerated, with both long and straight, and bendy	single intra-tracheal instillation	0.280204	4.54544e+07	0.0112082
GSE46998_MWCNT_medium-control	Lung	Lung	mus musculus	in vivo	MWCNT	MWCNT-7	No	Carbon	No	No	Tubes	-	Carbon	24h	24h	short-term	Søs Poulsen et al. 2013 [66]	10.1371/journal.pone.0080452	None	None	N/A	0.99	not stated	Hadoga Chemical industry (formerly Mitsui)		MWCNT- XNRI-7 (also called Mitsui7)	05072001K28	100	not applicable	not stated	0.9% NaCl and 10% acellular BAL fluid	74.4 ± 27.2	100	3860 (27.5% of particles > 5000)	not provided	not provided	5000	1	not provided	not provided	not provided	not provided	good	not provided	Tubes: intertwined and agglomerated, with both long and straight, and bendy	single intra-tracheal instillation	0.280204	4.54544e+07	0.0112082
GSE46999_MWCNT_high-control	Lung	Lung	mus musculus	in vivo	MWCNT	MWCNT-7	No	Carbon	No	No	Tubes	-	Carbon	24h	24h	short-term	Søs Poulsen et al. 2013 [66]	10.1371/journal.pone.0080452	None	None	N/A	0.99	not stated	Hadoga Chemical industry (formerly Mitsui)		MWCNT- XNRI-7 (also called Mitsui7)	05072001K28	100	not applicable	not stated	0.9% NaCl and 10% acellular BAL fluid	74.4 ± 27.2	100	3860 (27.5% of particles > 5000)	not provided	not provided	5000	1	not provided	not provided	not provided	not provided	good	not provided	Tubes: intertwined and agglomerated, with both long and straight, and bendy	single intra-tracheal instillation	0.280204	4.54544e+07	0.0112082
GSE46999_MWCNT_low-control	Lung	Lung	mus musculus	in vivo	MWCNT	MWCNT-7	No	Carbon	No	No	Tubes	-	Carbon	24h	24h	short-term	Søs Poulsen et al. 2013 [66]	10.1371/journal.pone.0080452	None	None	N/A	0.99	not stated	Hadoga Chemical industry (formerly Mitsui)		MWCNT- XNRI-7 (also called Mitsui7)	05072001K28	100	not applicable	not stated	0.9% NaCl and 10% acellular BAL fluid	74.4 ± 27.2	100	3860 (27.5% of particles > 5000)	not provided	not provided	5000	1	not provided	not provided	not provided	not provided	good	not provided	Tubes: intertwined and agglomerated, with both long and straight, and bendy	single intra-tracheal instillation	0.280204	4.54544e+07	0.0112082
GSE46999_MWCNT_medium-control	Lung	Lung	mus musculus	in vivo	MWCNT	MWCNT-7	No	Carbon	No	No	Tubes	-	Carbon	24h	24h	short-term	Søs Poulsen et al. 2013 [66]	10.1371/journal.pone.0080452	None	None	N/A	0.99	not stated	Hadoga Chemical industry (formerly Mitsui)		MWCNT- XNRI-7 (also called Mitsui7)	05072001K28	100	not applicable	not stated	0.9% NaCl and 10% acellular BAL fluid	74.4 ± 27.2	100	3860 (27.5% of particles > 5000)	not provided	not provided	5000	1	not provided	not provided	not provided	not provided	good	not provided	Tubes: intertwined and agglomerated, with both long and straight, and bendy	single intra-tracheal instillation	0.280204	4.54544e+07	0.0112082
GSE50176_rCNT_0h-control	Lung	Lung	mus musculus	in vivo	MWCNT	MWCNT-7	No	Carbon	No	No	Tubes	Female C57BL/6, BALB/c and KitW-sh/HNihrJaeBsmJ mice	Carbon	0h	0h	short-term	Rydman et al. 2014 [97]	10.1186/s12989-014-0048-2	None	None	N/A	99.79 wt%	0.1 wt %	Mitsui & Co., Ltd.		XNRI MWNT-7	not provided	>50 (OD)	~13	26	aerosolized						not provided	not provided	not provided	not provided	not provided	not provided	not provided	<0.022	long tubes	single intra-tracheal instillation	0.280204	5.6818e+06	0.0224163
GSE50176_rCNT_24h-control	Lung	Lung	mus musculus	in vivo	MWCNT	MWCNT-7	No	Carbon	No	No	Tubes	Female C57BL/6, BALB/c and KitW-sh/HNihrJaeBsmJ mice	Carbon	24h	24h	short-term	Rydman et al. 2014 [97]	10.1186/s12989-014-0048-2	None	None	N/A	99.79 wt%	0.1 wt %	Mitsui & Co., Ltd.		XNRI MWNT-7	not provided	>50 (OD)	~13	26	aerosolized						not provided	not provided	not provided	not provided	not provided	not provided	not provided	<0.022	long tubes	single intra-tracheal instillation	0.280204	5.6818e+06	0.0224163
GSE50176_tCNT_0h-control	Lung	Lung	mus musculus	in vivo	MWCNT	tCNT	No	Carbon	No	No	Tubes	Female C57BL/6, BALB/c and KitW-sh/HNihrJaeBsmJ mice	Carbon	0h	0h	short-term	Rydman et al. 2014 [97]	10.1186/s12989-014-0048-2	None	None	N/A	99.76 wt%	<1 wt% Ni and Fe	Cheap Tubes Inc.	Grafton, VT, USA	MWNTs 8-15 nm OD	not provided	8-15 (OD)	10-50	233	aerosolized						not provided	not provided	not provided	not provided	not provided	not provided	not provided	<0.022	long tubes	single intra-tracheal instillation	0.280204	69130.4	0.0974624
GSE50176_tCNT_24h-control	Lung	Lung	mus musculus	in vivo	MWCNT	tCNT	No	Carbon	No	No	Tubes	Female C57BL/6, BALB/c and KitW-sh/HNihrJaeBsmJ mice	Carbon	24h	24h	short-term	Rydman et al. 2014 [97]	10.1186/s12989-014-0048-2	None	None	N/A	99.76 wt%	<1 wt% Ni and Fe	Cheap Tubes Inc.	Grafton, VT, USA	MWNTs 8-15 nm OD	not provided	8-15 (OD)	10-50	233	aerosolized						not provided	not provided	not provided	not provided	not provided	not provided	not provided	<0.022	long tubes	single intra-tracheal instillation	0.280204	69130.4	0.0974624
GSE51186_GSNO_4h-control_4h	THP1	cancer cell line	homo sapiens	in vitro	Eudragit	GSNO loaded nanoparticle	Yes	Carboxylic acid	No	Yes	Particle	-	Oxide	4h	4h	short-term	Ronzani et al. 2014 [54]	10.1093/jac/dku122	quaternary ammonium groups (0.5-0.8%)	PVP	Not applicable	not given	not given	Evonik Polymers	Darmstadt, Germany	Eudragit® RL PO (MW = 150,000)	Not given	not given	not given	not given	RPMI 1640 +10% FBS	142 ± 60	Not applicable	Not applicable	Not applicable	not provided	not provided	not provided	185 ± 70	not provided	0.190 ± 0.023	+56 ± 3	somewhat polydisperse	not provided	spherical
GSE51186_GSNO_NP_200_4h-control_4h	THP1	cancer cell line	homo sapiens	in vitro	Eudragit	GSNO loaded nanoparticle	Yes	Carboxylic acid	No	Yes	Particle	-	Oxide	4h	4h	short-term	Ronzani et al. 2014 [54]	10.1093/jac/dku122	quaternary ammonium groups (0.5-0.8%)	PVP	Not applicable	not given	not given	Evonik Polymers	Darmstadt, Germany	Eudragit® RL PO (MW = 150,000)	Not given	not given	not given	not given	RPMI 1640 +10% FBS	142 ± 60	Not applicable	Not applicable	Not applicable	not provided	not provided	not provided	185 ± 70	not provided	0.190 ± 0.023	+56 ± 3	somewhat polydisperse	not provided	spherical
GSE51186_GSNO_NP_50_24h-control_24h	THP1	cancer cell line	homo sapiens	in vitro	Eudragit	GSNO loaded nanoparticle	Yes	Carboxylic acid	No	Yes	Particle	-	Oxide	24h	24h	short-term	Ronzani et al. 2014 [54]	10.1093/jac/dku122	quaternary ammonium groups (0.5-0.8%)	PVP	Not applicable	not given	not given	Evonik Polymers	Darmstadt, Germany	Eudragit® RL PO (MW = 150,000)	Not given	not given	not given	not given	RPMI 1640 +10% FBS	142 ± 60	Not applicable	Not applicable	Not applicable	not provided	not provided	not provided	185 ± 70	not provided	0.190 ± 0.023	+56 ± 3	somewhat polydisperse	not provided	spherical
GSE51186_GSNO_NP_50_4h-control_4h	THP1	cancer cell line	homo sapiens	in vitro	Eudragit	GSNO loaded nanoparticle	Yes	Carboxylic acid	No	Yes	Particle	-	Oxide	4h	4h	short-term	Ronzani et al. 2014 [54]	10.1093/jac/dku122	quaternary ammonium groups (0.5-0.8%)	PVP	Not applicable	not given	not given	Evonik Polymers	Darmstadt, Germany	Eudragit® RL PO (MW = 150,000)	Not given	not given	not given	not given	RPMI 1640 +10% FBS	142 ± 60	Not applicable	Not applicable	Not applicable	not provided	not provided	not provided	185 ± 70	not provided	0.190 ± 0.023	+56 ± 3	somewhat polydisperse	not provided	spherical
GSE51186_NP_200_4h-control_4h	THP1	cancer cell line	homo sapiens	in vitro	Eudragit	-	No	Carboxylic acid	No	No	Particle	-	Polymer	4h	4h	short-term	Ronzani et al. 2014 [54]	10.1093/jac/dku122	quaternary ammonium groups (0.5-0.8%)	PVP	Not applicable	not given	not given	Evonik Polymers	Darmstadt, Germany	Eudragit® RL PO (MW = 150,000)	Not given	not given	not given	not given	RPMI 1640 +10% FBS	142 ± 60	Not applicable	Not applicable	Not applicable	not provided	not provided	not provided	185 ± 70	not provided	0.190 ± 0.023	+56 ± 3	somewhat polydisperse	not provided	spherical
GSE51186_NP_50_24h-control_24h	THP1	cancer cell line	homo sapiens	in vitro	Eudragit	-	No	Carboxylic acid	No	No	Particle	-	Polymer	24h	24h	short-term	Ronzani et al. 2014 [54]	10.1093/jac/dku122	quaternary ammonium groups (0.5-0.8%)	PVP	Not applicable	not given	not given	Evonik Polymers	Darmstadt, Germany	Eudragit® RL PO (MW = 150,000)	Not given	not given	not given	not given	RPMI 1640 +10% FBS	142 ± 60	Not applicable	Not applicable	Not applicable	not provided	not provided	not provided	185 ± 70	not provided	0.190 ± 0.023	+56 ± 3	somewhat polydisperse	not provided	spherical
GSE51186_NP_50_4h-control_4h	THP1	cancer cell line	homo sapiens	in vitro	Eudragit	-	No	Carboxylic acid	No	No	Particle	-	Polymer	4h	4h	short-term	Ronzani et al. 2014 [54]	10.1093/jac/dku122	quaternary ammonium groups (0.5-0.8%)	PVP	Not applicable	not given	not given	Evonik Polymers	Darmstadt, Germany	Eudragit® RL PO (MW = 150,000)	Not given	not given	not given	not given	RPMI 1640 +10% FBS	142 ± 60	Not applicable	Not applicable	Not applicable	not provided	not provided	not provided	185 ± 70	not provided	0.190 ± 0.023	+56 ± 3	somewhat polydisperse	not provided	spherical
GSE51417_SPIO_0h-control_0h	Lung	Lung	mus musculus	in vivo	SPIO	-	No	Iron	Yes	Yes	Particle	male Balb/c mices	Oxide	0h	0h	short-term	Teeguarden et al. 2014 [74]	10.1186/s12989-014-0046-4	none	N(trimethoxysilylpropyl)ethylenediamine-triacetic	magnetite	not provided	not provided	In-house synthesized	Not applicable	Not applicable	Not applicable	12.8	not applicable	8.87 × 10−7 cm2 in 1 picogram	DI water	not given	not given	not given	not applicable	not provided			207			-41	good for coated ones	Not given	spherical
GSE51417_SPIO_168h-control_168h	Lung	Lung	mus musculus	in vivo	SPIO	-	No	Iron	Yes	Yes	Particle	male Balb/c mices	Oxide	168h	168h	intermediate-term	Teeguarden et al. 2014 [74]	10.1186/s12989-014-0046-4	none	N(trimethoxysilylpropyl)ethylenediamine-triacetic	magnetite	not provided	not provided	In-house synthesized	Not applicable	Not applicable	Not applicable	12.8	not applicable	8.87 × 10−7 cm2 in 1 picogram	DI water	not given	not given	not given	not applicable	not provided			207			-41	good for coated ones	Not given	spherical
GSE51417_SPIO_24h-control_24h	Lung	Lung	mus musculus	in vivo	SPIO	-	No	Iron	Yes	Yes	Particle	male Balb/c mices	Oxide	24h	24h	short-term	Teeguarden et al. 2014 [74]	10.1186/s12989-014-0046-4	none	N(trimethoxysilylpropyl)ethylenediamine-triacetic	magnetite	not provided	not provided	In-house synthesized	Not applicable	Not applicable	Not applicable	12.8	not applicable	8.87 × 10−7 cm2 in 1 picogram	DI water	not given	not given	not given	not applicable	not provided			207			-41	good for coated ones	Not given	spherical
GSE51417_SPIO_48h-control_48h	Lung	Lung	mus musculus	in vivo	SPIO	-	No	Iron	Yes	Yes	Particle	male Balb/c mices	Oxide	48h	48h	intermediate-term	Teeguarden et al. 2014 [74]	10.1186/s12989-014-0046-4	none	N(trimethoxysilylpropyl)ethylenediamine-triacetic	magnetite	not provided	not provided	In-house synthesized	Not applicable	Not applicable	Not applicable	12.8	not applicable	8.87 × 10−7 cm2 in 1 picogram	DI water	not given	not given	not given	not applicable	not provided			207			-41	good for coated ones	Not given	spherical
GSE51417_SPIO_6h-control_6h	Lung	Lung	mus musculus	in vivo	SPIO	-	No	Iron	Yes	Yes	Particle	male Balb/c mices	Oxide	6h	6h	short-term	Teeguarden et al. 2014 [74]	10.1186/s12989-014-0046-4	none	N(trimethoxysilylpropyl)ethylenediamine-triacetic	magnetite	not provided	not provided	In-house synthesized	Not applicable	Not applicable	Not applicable	12.8	not applicable	8.87 × 10−7 cm2 in 1 picogram	DI water	not given	not given	not given	not applicable	not provided			207			-41	good for coated ones	Not given	spherical
GSE51417_SPIO_96h-control_96h	Lung	Lung	mus musculus	in vivo	SPIO	-	No	Iron	Yes	Yes	Particle	male Balb/c mices	Oxide	96h	96h	short-term	Teeguarden et al. 2014 [74]	10.1186/s12989-014-0046-4	none	N(trimethoxysilylpropyl)ethylenediamine-triacetic	magnetite	not provided	not provided	In-house synthesized	Not applicable	Not applicable	Not applicable	12.8	not applicable	8.87 × 10−7 cm2 in 1 picogram	DI water	not given	not given	not given	not applicable	not provided			207			-41	good for coated ones	Not given	spherical
GSE51421_PLGA_24h-control_24h	HSC (CD34+)	primary cell line	mus musculus	in vitro	PLGA	-	No	poly(lactic-co-glycolic acid)	No	No	Particle	-	Polymer	24h	24h	short-term	Aday et al. 2014 [75]	10.1039/C4RA04041D	None	protamine sulfate (cationic)	N/A	not provided	not provided	In-house synthesized	Not applicable	Not applicable	Not applicable	Not applicable	not applicable		M200 or QBSF-60	not given	not given	not given	not applicable	not provided	210	0.12 + 0.01	not provided	not provided	7.0 ± 1.7	not provided	not provided	Not given	spherical
GSE51421_PLGA_7d-control_7d	HSC (CD34+)	primary cell line	mus musculus	in vitro	PLGA	-	No	poly(lactic-co-glycolic acid)	No	No	Particle	-	Polymer	7d	168h	long-term	Aday et al. 2014 [75]	10.1039/C4RA04041D	None	protamine sulfate (cationic)	N/A	not provided	not provided	In-house synthesized	Not applicable	Not applicable	Not applicable	Not applicable	not applicable		M200 or QBSF-60	not given	not given	not given	not applicable	not provided	210	0.12 + 0.01	not provided	not provided	7.0 ± 1.7	not provided	not provided	Not given	spherical
GSE51636_Long_asbestos_fibres-control	Diaphragm	primary cell line	mus musculus	in vivo	Asbestos	LFA	No	Silica	No	No	Fiber	C57BL/6 mice	Mineral	12w	2016h	intermediate-term	Chernova et al. 2017 [98]	10.1016/j.cub.2017.09.007	None	None	amosite	not stated	Cd <0.1; Cr1.4; Co 3.4; Cu 5.2; Fe 853; Mn 104.8; Ni 5.1; Ti 2.0; V <0.1; Zn 27.3	Manville Corporation	USA	not provided	not provided	not stated	not stated	not stated	DI water + 0.5%BSA	1000	not given	Not appliable	not applicable		not provided	not provided	not provided	not provided	not provided	not provided	not provided	not provided	long tubes		4.99586
GSE51636_Long_carbon_nanotubes-control	Diaphragm	primary cell line	mus musculus	in vivo	SWCNT	LNT	No	Carbon	No	No	Tubes	C57BL/6 mice	Carbon	12w	2016h	intermediate-term	Chernova et al. 2017 [98]	10.1016/j.cub.2017.09.007	None	None	N/A	not stated	Fe (37.3), Cu (1.2), Ni (6.2) and Co (3.4)	University of Manchester, Produced and characterized by Dr. Ian Kinloch	Manchester, UK	not provided	not provided	20–100		20–1nh0en	DI water + 0.5%BSA	165.02 ± 4.68	not given	Not appliable	not applicable		not provided	not provided	not provided	not provided	not provided	not provided	not provided	<10	long tubes		0.280204	9.81814e+06	0.0186803
GSE51636_Short_asbestos_fibres-control	Diaphragm	primary cell line	mus musculus	in vivo	Asbestos	SFA	No	Silica	No	No	Fiber	C57BL/6 mice	Mineral	12w	2016h	intermediate-term	Chernova et al. 2017 [98]	10.1016/j.cub.2017.09.007	None	None	amosite	not stated	Cd <0.1; Co 2.1; Cr <0.1; Cu 3.1; Fe 547; Mn 36.3; Ni 18.4; Ti 31.5; Vn 3.1; Zn 10.5	Manville Corporation	USA	not provided	not provided	not stated	not stated	not stated	DI water + 0.5%BSA	700	not given	Not appliable	not applicable		not provided	not provided	not provided	not provided	not provided	not provided	not provided	not provided	long tubes		4.99586
GSE51636_Short_carbon_nanotubes-control	Diaphragm	primary cell line	mus musculus	in vivo	SWCNT	SNT	No	Carbon	No	No	Tubes	C57BL/6 mice	Carbon	12w	2016h	intermediate-term	Chernova et al. 2017 [98]	10.1016/j.cub.2017.09.007	None	None	N/A	not stated	Cd <0.1; Cr <0.1; Co <0.1; Cu <0.1; Fe 24.2; Mn 50.3; Ni 21.6; Ti 0.4; V <0.1; Zn 5.3	Nanostructured & Amorphous Materials	TX, USA	#1246YJS	not provided	not stated	not stated	not stated	DI water + 0.5%BSA	125	not given	Not appliable	not applicable		not provided	not provided	not provided	not provided	not provided	not provided	not provided	not provided	long tubes		0.280204
GSE51661_PLGA_24h-control_24h	HUVEC	primary cell line	homo sapiens	in vitro	PLGA	-	No	poly(lactic-co-glycolic acid)	No	No	Particle	-	Polymer	24h	24h	short-term	Aday et al. 2014 [75]	10.1039/C4RA04041D	protamine sulfate (cationic)	None	N/A	not stated	not stated	In-house synthesized	Not applicable	Not applicable	Not applicable	not givem	not applicable	not given	M200 or QBSF-60	not provided	not provided	not provided	not provided	not provided	210	0.12 + 0.01	not provided	not provided	7.0 ± 1.7	not provided	not provided	not given	spherical
GSE53700_SiO2_AS30_22-control_22	A549	cancer cell line	homo sapiens	in vitro	Silica	AS30	No	Silica	No	Yes	Particle	-	Oxide	22h	22h	short-term	Fede et al. 2014 [76]	10.3390/ijerph110908867	ammounium counterions	None	N/A	not provided	not provided	Sigma Aldrich	St. Louis, MO, USA.	Ludox Silica - AS30	Not given	20	not applicable	~230	PBS	18 ± 3	N/A	N/A	not applicable	not provided	20 ± 4		150 with 3% serum (same as PBS in medium with no serum)		−25.9	not provided	not provided	Not given	spherical		0.909994	10616.3	0.181999
GSE53700_SiO2_AS30_3-control_3	A549	cancer cell line	homo sapiens	in vitro	Silica	AS30	No	Silica	No	Yes	Particle	-	Oxide	3h	3h	short-term	Fede et al. 2014 [76]	10.3390/ijerph110908867	ammounium counterions	None	N/A	not provided	not provided	Sigma Aldrich	St. Louis, MO, USA.	Ludox Silica - AS30	Not given	20	not applicable	~230	PBS	18 ± 3	N/A	N/A	not applicable	not provided	20 ± 4		150 with 3% serum (same as PBS in medium with no serum)		−25.9	not provided	not provided	Not given	spherical		0.909994	10616.3	0.181999
GSE53700_SiO2_SM30_3-control_SM30_3	A549	cancer cell line	homo sapiens	in vitro	Silica	SM30	No	Silica	No	Yes	Particle	-	Oxide	3h	3h	short-term	Fede et al. 2014 [76]	10.3390/ijerph110908867	sodium counterions	None	N/A	not provided	not provided	Sigma Aldrich	St. Louis, MO, USA.	Ludox Silica - SM30	Not given	10	not applicable	320-400	PBS	9 ± 3	N/A	N/A	not applicable	not provided	14 ± 4		150 with 3% serum (same as PBS in medium with no serum)		−26.3	not provided	not provided	Not given	spherical		0.909994	1327.04	0.363998
GSE55286_MWCNT_NM401_164ug_1d-control	Lung	Lung	mus musculus	in vivo	MWCNT	NM401	No	Carbon	No	No	Tubes	C57BL/6 mice	Carbon	1d	24h	short-term	Poulsen et al. 2015 [55]	10.1016/j.taap.2014.12.011	None	None	Not applicable	97	P2O5 (0.14%), CO3 (0.08%) and Fe2O3 -0.05%	IO-LE-TECNanomaterials	Supplied by JRC, Ispra	CP-0006-SG	NM-401 (Mitsui-7)	67 ± 26.2	4 ± 0.4	14.6	2% serum collected from C57BL/6 mice	not provided	not provided	not provided	not provided	not provided	not provided	not provided	not provided	not provided	not provided	not provided	not provided	not provided	long, entangled		0.280204	1.3671e+07	0.0167286
GSE55286_MWCNT_NM401_164ug_28d-contro	Lung	Lung	mus musculus	in vivo	MWCNT	NM401	No	Carbon	No	No	Tubes	C57BL/6 mice	Carbon	28d	672h	intermediate-term	Poulsen et al. 2015 [55]	10.1016/j.taap.2014.12.011	None	None	Not applicable	97	P2O5 (0.14%), CO3 (0.08%) and Fe2O3 -0.05%	IO-LE-TECNanomaterials	Supplied by JRC, Ispra	CP-0006-SG	NM-401 (Mitsui-7)	67 ± 26.2	4 ± 0.4	14.6	2% serum collected from C57BL/6 mice	not provided	not provided	not provided	not provided	not provided	not provided	not provided	not provided	not provided	not provided	not provided	not provided	not provided	long, entangled		0.280204	1.3671e+07	0.0167286
GSE55286_MWCNT_NM401_164ug_3d-control	Lung	Lung	mus musculus	in vivo	MWCNT	NM401	No	Carbon	No	No	Tubes	C57BL/6 mice	Carbon	3d	72h	short-term	Poulsen et al. 2015 [55]	10.1016/j.taap.2014.12.011	None	None	Not applicable	97	P2O5 (0.14%), CO3 (0.08%) and Fe2O3 -0.05%	IO-LE-TECNanomaterials	Supplied by JRC, Ispra	CP-0006-SG	NM-401 (Mitsui-7)	67 ± 26.2	4 ± 0.4	14.6	2% serum collected from C57BL/6 mice	not provided	not provided	not provided	not provided	not provided	not provided	not provided	not provided	not provided	not provided	not provided	not provided	not provided	long, entangled		0.280204	1.3671e+07	0.0167286
GSE55286_MWCNT_NM401_18ug_1d-control	Lung	Lung	mus musculus	in vivo	MWCNT	NM401	No	Carbon	No	No	Tubes	C57BL/6 mice	Carbon	1d	24h	short-term	Poulsen et al. 2015 [55]	10.1016/j.taap.2014.12.011	None	None	Not applicable	97	P2O5 (0.14%), CO3 (0.08%) and Fe2O3 -0.05%	IO-LE-TECNanomaterials	Supplied by JRC, Ispra	CP-0006-SG	NM-401 (Mitsui-7)	67 ± 26.2	4 ± 0.4	14.6	2% serum collected from C57BL/6 mice	not provided	not provided	not provided	not provided	not provided	not provided	not provided	not provided	not provided	not provided	not provided	not provided	not provided	long, entangled		0.280204	1.3671e+07	0.0167286
GSE55286_MWCNT_NM401_18ug_28d-cont	Lung	Lung	mus musculus	in vivo	MWCNT	NM401	No	Carbon	No	No	Tubes	C57BL/6 mice	Carbon	28d	672h	intermediate-term	Poulsen et al. 2015 [55]	10.1016/j.taap.2014.12.011	None	None	Not applicable	97	P2O5 (0.14%), CO3 (0.08%) and Fe2O3 -0.05%	IO-LE-TECNanomaterials	Supplied by JRC, Ispra	CP-0006-SG	NM-401 (Mitsui-7)	67 ± 26.2	4 ± 0.4	14.6	2% serum collected from C57BL/6 mice	not provided	not provided	not provided	not provided	not provided	not provided	not provided	not provided	not provided	not provided	not provided	not provided	not provided	long, entangled		0.280204	1.3671e+07	0.0167286
GSE55286_MWCNT_NM401_18ug_3d-control	Lung	Lung	mus musculus	in vivo	MWCNT	NM401	No	Carbon	No	No	Tubes	C57BL/6 mice	Carbon	3d	72h	short-term	Poulsen et al. 2015 [55]	10.1016/j.taap.2014.12.011	None	None	Not applicable	97	P2O5 (0.14%), CO3 (0.08%) and Fe2O3 -0.05%	IO-LE-TECNanomaterials	Supplied by JRC, Ispra	CP-0006-SG	NM-401 (Mitsui-7)	67 ± 26.2	4 ± 0.4	14.6	2% serum collected from C57BL/6 mice	not provided	not provided	not provided	not provided	not provided	not provided	not provided	not provided	not provided	not provided	not provided	not provided	not provided	long, entangled		0.280204	1.3671e+07	0.0167286
GSE55286_MWCNT_NM401_54ug_1d-control	Lung	Lung	mus musculus	in vivo	MWCNT	NM401	No	Carbon	No	No	Tubes	C57BL/6 mice	Carbon	1d	24h	short-term	Poulsen et al. 2015 [55]	10.1016/j.taap.2014.12.011	None	None	Not applicable	97	P2O5 (0.14%), CO3 (0.08%) and Fe2O3 -0.05%	IO-LE-TECNanomaterials	Supplied by JRC, Ispra	CP-0006-SG	NM-401 (Mitsui-7)	67 ± 26.2	4 ± 0.4	14.6	2% serum collected from C57BL/6 mice	not provided	not provided	not provided	not provided	not provided	not provided	not provided	not provided	not provided	not provided	not provided	not provided	not provided	long, entangled		0.280204	1.3671e+07	0.0167286
GSE55286_MWCNT_NM401_54ug_28d-cont	Lung	Lung	mus musculus	in vivo	MWCNT	NM401	No	Carbon	No	No	Tubes	C57BL/6 mice	Carbon	28d	672h	intermediate-term	Poulsen et al. 2015 [55]	10.1016/j.taap.2014.12.011	None	None	Not applicable	97	P2O5 (0.14%), CO3 (0.08%) and Fe2O3 -0.05%	IO-LE-TECNanomaterials	Supplied by JRC, Ispra	CP-0006-SG	NM-401 (Mitsui-7)	67 ± 26.2	4 ± 0.4	14.6	2% serum collected from C57BL/6 mice	not provided	not provided	not provided	not provided	not provided	not provided	not provided	not provided	not provided	not provided	not provided	not provided	not provided	long, entangled		0.280204	1.3671e+07	0.0167286
GSE55286_MWCNT_NM401_54ug_3d-control	Lung	Lung	mus musculus	in vivo	MWCNT	NM401	No	Carbon	No	No	Tubes	C57BL/6 mice	Carbon	3d	72h	short-term	Poulsen et al. 2015 [55]	10.1016/j.taap.2014.12.011	None	None	Not applicable	97	P2O5 (0.14%), CO3 (0.08%) and Fe2O3 -0.05%	IO-LE-TECNanomaterials	Supplied by JRC, Ispra	CP-0006-SG	NM-401 (Mitsui-7)	67 ± 26.2	4 ± 0.4	14.6	2% serum collected from C57BL/6 mice	not provided	not provided	not provided	not provided	not provided	not provided	not provided	not provided	not provided	not provided	not provided	not provided	not provided	long, entangled		0.280204	1.3671e+07	0.0167286
GSE55286_MWCNT_NRCWE26_164ug_1d-contr	Lung	Lung	mus musculus	in vivo	MWCNT	NRCWE26	No	Carbon	No	No	Tubes	C57BL/6 mice	Carbon	1d	24h	short-term	Poulsen et al. 2015 [55]	10.1016/j.taap.2014.12.011	None	None	Not applicable	87	Al2O3 (14.97%), Fe2O3 (0.29%), CoO (0.11%)	Nanocyl	Sambreville, Belgium	NC7000 CNT	not provided	11 ± 4.5	0.8 ± 0.1	245.8	2% serum collected from C57BL/6 mice	not provided	not provided	not provided	not provided	not provided	not provided	not provided	not provided	not provided	not provided	not provided	not provided	not provided	short		0.280204	60499.8	0.101892
GSE55286_MWCNT_NRCWE26_164ug_28d-cont	Lung	Lung	mus musculus	in vivo	MWCNT	NRCWE26	No	Carbon	No	No	Tubes	C57BL/6 mice	Carbon	28d	672h	intermediate-term	Poulsen et al. 2015 [55]	10.1016/j.taap.2014.12.011	None	None	Not applicable	87	Al2O3 (14.97%), Fe2O3 (0.29%), CoO (0.11%)	Nanocyl	Sambreville, Belgium	NC7000 CNT	not provided	11 ± 4.5	0.8 ± 0.1	245.8	2% serum collected from C57BL/6 mice	not provided	not provided	not provided	not provided	not provided	not provided	not provided	not provided	not provided	not provided	not provided	not provided	not provided	short		0.280204	60499.8	0.101892
GSE55286_MWCNT_NRCWE26_164ug_3d-contr	Lung	Lung	mus musculus	in vivo	MWCNT	NRCWE26	No	Carbon	No	No	Tubes	C57BL/6 mice	Carbon	3d	72h	short-term	Poulsen et al. 2015 [55]	10.1016/j.taap.2014.12.011	None	None	Not applicable	87	Al2O3 (14.97%), Fe2O3 (0.29%), CoO (0.11%)	Nanocyl	Sambreville, Belgium	NC7000 CNT	not provided	11 ± 4.5	0.8 ± 0.1	245.8	2% serum collected from C57BL/6 mice	not provided	not provided	not provided	not provided	not provided	not provided	not provided	not provided	not provided	not provided	not provided	not provided	not provided	short		0.280204	60499.8	0.101892
GSE55286_MWCNT_NRCWE26_18ug_1d-contro	Lung	Lung	mus musculus	in vivo	MWCNT	NRCWE26	No	Carbon	No	No	Tubes	C57BL/6 mice	Carbon	1d	24h	short-term	Poulsen et al. 2015 [55]	10.1016/j.taap.2014.12.011	None	None	Not applicable	87	Al2O3 (14.97%), Fe2O3 (0.29%), CoO (0.11%)	Nanocyl	Sambreville, Belgium	NC7000 CNT	not provided	11 ± 4.5	0.8 ± 0.1	245.8	2% serum collected from C57BL/6 mice	not provided	not provided	not provided	not provided	not provided	not provided	not provided	not provided	not provided	not provided	not provided	not provided	not provided	short		0.280204	60499.8	0.101892
GSE55286_MWCNT_NRCWE26_18ug_28d-contr	Lung	Lung	mus musculus	in vivo	MWCNT	NRCWE26	No	Carbon	No	No	Tubes	C57BL/6 mice	Carbon	28d	672h	intermediate-term	Poulsen et al. 2015 [55]	10.1016/j.taap.2014.12.011	None	None	Not applicable	87	Al2O3 (14.97%), Fe2O3 (0.29%), CoO (0.11%)	Nanocyl	Sambreville, Belgium	NC7000 CNT	not provided	11 ± 4.5	0.8 ± 0.1	245.8	2% serum collected from C57BL/6 mice	not provided	not provided	not provided	not provided	not provided	not provided	not provided	not provided	not provided	not provided	not provided	not provided	not provided	short		0.280204	60499.8	0.101892
GSE55286_MWCNT_NRCWE26_18ug_3d-contro	Lung	Lung	mus musculus	in vivo	MWCNT	NRCWE26	No	Carbon	No	No	Tubes	C57BL/6 mice	Carbon	3d	72h	short-term	Poulsen et al. 2015 [55]	10.1016/j.taap.2014.12.011	None	None	Not applicable	87	Al2O3 (14.97%), Fe2O3 (0.29%), CoO (0.11%)	Nanocyl	Sambreville, Belgium	NC7000 CNT	not provided	11 ± 4.5	0.8 ± 0.1	245.8	2% serum collected from C57BL/6 mice	not provided	not provided	not provided	not provided	not provided	not provided	not provided	not provided	not provided	not provided	not provided	not provided	not provided	short		0.280204	60499.8	0.101892
GSE55286_MWCNT_NRCWE26_54ug_1d-contro	Lung	Lung	mus musculus	in vivo	MWCNT	NRCWE26	No	Carbon	No	No	Tubes	C57BL/6 mice	Carbon	1d	24h	short-term	Poulsen et al. 2015 [55]	10.1016/j.taap.2014.12.011	None	None	Not applicable	87	Al2O3 (14.97%), Fe2O3 (0.29%), CoO (0.11%)	Nanocyl	Sambreville, Belgium	NC7000 CNT	not provided	11 ± 4.5	0.8 ± 0.1	245.8	2% serum collected from C57BL/6 mice	not provided	not provided	not provided	not provided	not provided	not provided	not provided	not provided	not provided	not provided	not provided	not provided	not provided	short		0.280204	60499.8	0.101892
GSE55286_MWCNT_NRCWE26_54ug_28d-contr	Lung	Lung	mus musculus	in vivo	MWCNT	NRCWE26	No	Carbon	No	No	Tubes	C57BL/6 mice	Carbon	28d	672h	intermediate-term	Poulsen et al. 2015 [55]	10.1016/j.taap.2014.12.011	None	None	Not applicable	87	Al2O3 (14.97%), Fe2O3 (0.29%), CoO (0.11%)	Nanocyl	Sambreville, Belgium	NC7000 CNT	not provided	11 ± 4.5	0.8 ± 0.1	245.8	2% serum collected from C57BL/6 mice	not provided	not provided	not provided	not provided	not provided	not provided	not provided	not provided	not provided	not provided	not provided	not provided	not provided	short		0.280204	60499.8	0.101892
GSE55286_MWCNT_NRCWE26_54ug_3d-contro	Lung	Lung	mus musculus	in vivo	MWCNT	NRCWE26	No	Carbon	No	No	Tubes	C57BL/6 mice	Carbon	3d	72h	short-term	Poulsen et al. 2015 [55]	10.1016/j.taap.2014.12.011	None	None	Not applicable	87	Al2O3 (14.97%), Fe2O3 (0.29%), CoO (0.11%)	Nanocyl	Sambreville, Belgium	NC7000 CNT	not provided	11 ± 4.5	0.8 ± 0.1	245.8	2% serum collected from C57BL/6 mice	not provided	not provided	not provided	not provided	not provided	not provided	not provided	not provided	not provided	not provided	not provided	not provided	not provided	short		0.280204	60499.8	0.101892
GSE55349_Au40_100_24-control_Au40_24	Caco2	cancer cell line	homo sapiens	in vitro	Gold	-	No	Gold	Yes	No	Particle	-	Metal	24h	24h	short-term	Bajak et al. 2015 [56]	10.1016/j.toxlet.2014.12.008	citrate	None	Not applicable	not given	not given	In-house synthesized	JRC	As per Coradeghini et al., 2013; Turkevich et al., 1951).		30	not applicable	not given	DMEM +10% FBS	32.2 ± 1.0	Not applicable	Not applicable	Not applicable	Not applicable	37.3	not given	not provided	not provided	not provided	−13.5	Stable dispersion	not provided	spherical		0.404776	407118	0.0539701
GSE55349_Au40_100_72-control_Au40_72	Caco2	cancer cell line	homo sapiens	in vitro	Gold	-	No	Gold	Yes	No	Particle	-	Metal	72h	72h	long-term	Bajak et al. 2015 [56]	10.1016/j.toxlet.2014.12.008	citrate	None	Not applicable	not given	not given	In-house synthesized	JRC	As per Coradeghini et al., 2013; Turkevich et al., 1951).		30	not applicable	not given	DMEM +10% FBS	32.2 ± 1.0	Not applicable	Not applicable	Not applicable	Not applicable	37.3	not given	not provided	not provided	not provided	−13.5	Stable dispersion	not provided	spherical		0.404776	407118	0.0539701
GSE55349_Au40_300_24-control_Au40_24	Caco2	cancer cell line	homo sapiens	in vitro	Gold	-	No	Gold	Yes	No	Particle	-	Metal	24h	24h	short-term	Bajak et al. 2015 [56]	10.1016/j.toxlet.2014.12.008	citrate	None	Not applicable	not given	not given	In-house synthesized	JRC	As per Coradeghini et al., 2013; Turkevich et al., 1951).		30	not applicable	not given	DMEM +10% FBS	32.2 ± 1.0	Not applicable	Not applicable	Not applicable	Not applicable	37.3	not given	not provided	not provided	not provided	−13.5	Stable dispersion	not provided	spherical		0.404776	407118	0.0539701
GSE55349_Au40_300_72-control_Au40_72	Caco2	cancer cell line	homo sapiens	in vitro	Gold	-	No	Gold	Yes	No	Particle	-	Metal	72h	72h	long-term	Bajak et al. 2015 [56]	10.1016/j.toxlet.2014.12.008	citrate	None	Not applicable	not given	not given	In-house synthesized	JRC	As per Coradeghini et al., 2013; Turkevich et al., 1951).		30	not applicable	not given	DMEM +10% FBS	32.2 ± 1.0	Not applicable	Not applicable	Not applicable	Not applicable	37.3	not given	not provided	not provided	not provided	−13.5	Stable dispersion	not provided	spherical		0.404776	407118	0.0539701
GSE55349_Au5_100_24-control_Au5_24	Caco2	cancer cell line	homo sapiens	in vitro	Gold	-	No	Gold	Yes	No	Particle	-	Metal	24h	24h	short-term	Bajak et al. 2015 [56]	10.1016/j.toxlet.2014.12.008	citrate	None	Not applicable	not given	not given	In-house synthesized	JRC	As per Coradeghini et al., 2013; Turkevich et al., 1951).		5	not applicable	not given	DMEM +10% FBS	4.8 ± 1.0	Not applicable	Not applicable	Not applicable	Not applicable	7.5	not given	not provided	not provided	-30	−13.5	Stable dispersion	not provided	spherical		0.404776	1884.8	0.323821
GSE55349_Au5_100_72-control_Au5_72	Caco2	cancer cell line	homo sapiens	in vitro	Gold	-	No	Gold	Yes	No	Particle	-	Metal	72h	72h	long-term	Bajak et al. 2015 [56]	10.1016/j.toxlet.2014.12.008	citrate	None	Not applicable	not given	not given	In-house synthesized	JRC	As per Coradeghini et al., 2013; Turkevich et al., 1951).		5	not applicable	not given	DMEM +10% FBS	4.8 ± 1.0	Not applicable	Not applicable	Not applicable	Not applicable	7.5	not given	not provided	not provided	-30	−13.5	Stable dispersion	not provided	spherical		0.404776	1884.8	0.323821
GSE55349_Au5_300_24-control_Au5_24	Caco2	cancer cell line	homo sapiens	in vitro	Gold	-	No	Gold	Yes	No	Particle	-	Metal	24h	24h	short-term	Bajak et al. 2015 [56]	10.1016/j.toxlet.2014.12.008	citrate	None	Not applicable	not given	not given	In-house synthesized	JRC	As per Coradeghini et al., 2013; Turkevich et al., 1951).		5	not applicable	not given	DMEM +10% FBS	4.8 ± 1.0	Not applicable	Not applicable	Not applicable	Not applicable	7.5	not given	not provided	not provided	-30	−13.5	Stable dispersion	not provided	spherical		0.404776	1884.8	0.323821
GSE55349_Au5_300_72-control_Au5_72	Caco2	cancer cell line	homo sapiens	in vitro	Gold	-	No	Gold	Yes	No	Particle	-	Metal	72h	72h	long-term	Bajak et al. 2015 [56]	10.1016/j.toxlet.2014.12.008	citrate	None	Not applicable	not given	not given	In-house synthesized	JRC	As per Coradeghini et al., 2013; Turkevich et al., 1951).		5	not applicable	not given	DMEM +10% FBS	4.8 ± 1.0	Not applicable	Not applicable	Not applicable	Not applicable	7.5	not given	not provided	not provided	-30	−13.5	Stable dispersion	not provided	spherical		0.404776	1884.8	0.323821
GSE56324_nanoTiO2_1d-control_1d	Heart	Heart	mus musculus	in vivo	Titanium	-	No	Titanium	Yes	Yes	Particle	C57BL/6 mice	Oxide	1d	24h	short-term	Husain et al. 2015 [77]	10.3109/17435390.2014.996192	none	Polyalcohol	Rutile	77.68	Si 5.61 wt%; Al 2.42 wt%; Zr 0.86 wt%; Na 0.45 wt %	Kemira	Pori, Finland	UV-Titan L181	Not given	20.6±0.3	not applicable	107.7	10% v/v acellular BAL collected from C57BL/6 mice				not applicable	not provided	4147±1260	0.882	not provided	not provided	not provided	not provided	1362±221 (0.253; 3.1 mm filtered) 1551±406 (0.722; 0.2 mm filtered)	Not given	spherical	single intra-tracheal instillation	0.748863	20815.9	0.14541
GSE56324_nanoTiO2_28d-control_28d	Heart	Heart	mus musculus	in vivo	Titanium	-	No	Titanium	Yes	Yes	Particle	C57BL/6 mice	Oxide	28d	672h	intermediate-term	Husain et al. 2015 [77]	10.3109/17435390.2014.996192	none	Polyalcohol	Rutile	77.68	Si 5.61 wt%; Al 2.42 wt%; Zr 0.86 wt%; Na 0.45 wt %	Kemira	Pori, Finland	UV-Titan L181	Not given	20.6±0.3	not applicable	107.7	10% v/v acellular BAL collected from C57BL/6 mice				not applicable	not provided	4147±1260	0.882	not provided	not provided	not provided	not provided	1362±221 (0.253; 3.1 mm filtered) 1551±406 (0.722; 0.2 mm filtered)	Not given	spherical	single intra-tracheal instillation	0.748863	20815.9	0.14541
GSE56325_nanoTiO2_1d-control_1d	Liver	Liver	mus musculus	in vivo	Titanium	-	No	Titanium	Yes	Yes	Particle	C57BL/6 mice	Oxide	1d	24h	short-term	Husain et al. 2015 [77]	10.3109/17435390.2014.996192	none	Polyalcohol	Rutile	77.68	Si 5.61 wt%; Al 2.42 wt%; Zr 0.86 wt%; Na 0.45 wt %	Kemira	Pori, Finland	UV-Titan L181	Not given	20.6±0.3	not applicable	107.7	10% v/v acellular BAL collected from C57BL/6 mice				not applicable	not provided	4147±1260	0.882	not provided	not provided	not provided	not provided	1362±221 (0.253; 3.1 mm filtered) 1551±406 (0.722; 0.2 mm filtered)	Not given	spherical	single intra-tracheal instillation	0.748863	20815.9	0.14541
GSE56325_nanoTiO2_28d-control_28d	Liver	Liver	mus musculus	in vivo	Titanium	-	No	Titanium	Yes	Yes	Particle	C57BL/6 mice	Oxide	28d	672h	intermediate-term	Husain et al. 2015 [77]	10.3109/17435390.2014.996192	none	Polyalcohol	Rutile	77.68	Si 5.61 wt%; Al 2.42 wt%; Zr 0.86 wt%; Na 0.45 wt %	Kemira	Pori, Finland	UV-Titan L181	Not given	20.6±0.3	not applicable	107.7	10% v/v acellular BAL collected from C57BL/6 mice				not applicable	not provided	4147±1260	0.882	not provided	not provided	not provided	not provided	1362±221 (0.253; 3.1 mm filtered) 1551±406 (0.722; 0.2 mm filtered)	Not given	spherical	single intra-tracheal instillation	0.748863	20815.9	0.14541
GSE60797_Indoor_nanoTiO2_162ug_1d-cont	Lung	Lung	mus musculus	in vivo	Titanium	-	No	Titanium	Yes	Yes	Particle	C57BL/6 mice	Oxide	1d	24h	short-term	Williams et al. 2015	10.3762/bjnano.6.252																												single intra-tracheal instillation	0.748863	0
GSE60797_Indoor_nanoTiO2_162ug_28d-cont	Lung	Lung	mus musculus	in vivo	Titanium	-	No	Titanium	Yes	Yes	Particle	C57BL/6 mice	Oxide	28d	672h	intermediate-term	Williams et al. 2015	10.3762/bjnano.6.252																												single intra-tracheal instillation	0.748863	0
GSE60797_Indoor_nanoTiO2_486ug_1d-cont	Lung	Lung	mus musculus	in vivo	Titanium	-	No	Titanium	Yes	Yes	Particle	C57BL/6 mice	Oxide	1d	24h	short-term	Williams et al. 2015	10.3762/bjnano.6.252																												single intra-tracheal instillation	0.748863	0
GSE60797_Indoor_nanoTiO2_486ug_28d-cont	Lung	Lung	mus musculus	in vivo	Titanium	-	No	Titanium	Yes	Yes	Particle	C57BL/6 mice	Oxide	28d	672h	intermediate-term	Williams et al. 2015	10.3762/bjnano.6.252																												single intra-tracheal instillation	0.748863	0
GSE60797_Indoor_nanoTiO2_54ug_1d-cont	Lung	Lung	mus musculus	in vivo	Titanium	-	No	Titanium	Yes	Yes	Particle	C57BL/6 mice	Oxide	1d	24h	short-term	Williams et al. 2015	10.3762/bjnano.6.252																												single intra-tracheal instillation	0.748863	0
GSE60797_Indoor_nanoTiO2_54ug_28d-cont	Lung	Lung	mus musculus	in vivo	Titanium	-	No	Titanium	Yes	Yes	Particle	C57BL/6 mice	Oxide	28d	672h	intermediate-term	Williams et al. 2015	10.3762/bjnano.6.252																												single intra-tracheal instillation	0.748863	0
GSE60797_Indoor_R_162ug_1d-control_1d	Lung	Lung	mus musculus	in vivo	Titanium	Sanding dust	Yes	Titanium	Yes	Yes	Particle	C57BL/6 mice	Oxide	1d	24h	short-term	Williams et al. 2015	10.3762/bjnano.6.252																												single intra-tracheal instillation	0.748863	0
GSE60797_Indoor_R_162ug_28d-control_28d	Lung	Lung	mus musculus	in vivo	Titanium	Sanding dust	Yes	Titanium	Yes	Yes	Particle	C57BL/6 mice	Oxide	28d	672h	intermediate-term	Williams et al. 2015	10.3762/bjnano.6.252																												single intra-tracheal instillation	0.748863	0
GSE60797_Indoor_R_486ug_1d-control_1d	Lung	Lung	mus musculus	in vivo	Titanium	Sanding dust	Yes	Titanium	Yes	Yes	Particle	C57BL/6 mice	Oxide	1d	24h	short-term	Williams et al. 2015	10.3762/bjnano.6.252																												single intra-tracheal instillation	0.748863	0
GSE60797_Indoor_R_486ug_28d-control_28d	Lung	Lung	mus musculus	in vivo	Titanium	Sanding dust	Yes	Titanium	Yes	Yes	Particle	C57BL/6 mice	Oxide	28d	672h	intermediate-term	Williams et al. 2015	10.3762/bjnano.6.252																												single intra-tracheal instillation	0.748863	0
GSE60797_Indoor_R_54ug_1d-control_1d	Lung	Lung	mus musculus	in vivo	Titanium	Sanding dust	Yes	Titanium	Yes	Yes	Particle	C57BL/6 mice	Oxide	1d	24h	short-term	Williams et al. 2015	10.3762/bjnano.6.252																												single intra-tracheal instillation	0.748863	0
GSE60797_Indoor_R_54ug_28d-control_28	Lung	Lung	mus musculus	in vivo	Titanium	Sanding dust	Yes	Titanium	Yes	Yes	Particle	C57BL/6 mice	Oxide	28d	672h	intermediate-term	Williams et al. 2015	10.3762/bjnano.6.252																												single intra-tracheal instillation	0.748863	0
GSE60798_NRCWE001_162ug_1d-control_1d	Lung	Lung	mus musculus	in vivo	Titanium	NRCWE001	No	Titanium	Yes	Yes	Particle	C57BL/6 mice	Oxide	1d	24h	short-term	Halappanavar et al. 2014 [57]	10.1002/em.21936	None	None	Rutile	98	<1%	NanoAmor	provided via NRCWE	not applicable	NRCWE‐001 (no charge)	10	not applicable	99	2% serum in water	not provided	not provided	not provided	not applicable	not provided	108 ± 1	0.145	not provided	not provided	not provided	not provided	Stable dispersion	not provided	spherical	single intra-tracheal instillation	0.748863	2381.19	0.299545
GSE60798_NRCWE001_162ug_28d-control_28d	Lung	Lung	mus musculus	in vivo	Titanium	NRCWE001	No	Titanium	Yes	Yes	Particle	C57BL/6 mice	Oxide	28d	672h	intermediate-term	Halappanavar et al. 2014 [57]	10.1002/em.21936	None	None	Rutile	98	<1%	NanoAmor	provided via NRCWE	not applicable	NRCWE‐001 (no charge)	10	not applicable	99	2% serum in water	not provided	not provided	not provided	not applicable	not provided	108 ± 1	0.145	not provided	not provided	not provided	not provided	Stable dispersion	not provided	spherical	single intra-tracheal instillation	0.748863	2381.19	0.299545
GSE60798_NRCWE001_18ug_1d-control_1d	Lung	Lung	mus musculus	in vivo	Titanium	NRCWE001	No	Titanium	Yes	Yes	Particle	C57BL/6 mice	Oxide	1d	24h	short-term	Halappanavar et al. 2014 [57]	10.1002/em.21936	None	None	Rutile	98	<1%	NanoAmor	provided via NRCWE	not applicable	NRCWE‐001 (no charge)	10	not applicable	99	2% serum in water	not provided	not provided	not provided	not applicable	not provided	108 ± 1	0.145	not provided	not provided	not provided	not provided	Stable dispersion	not provided	spherical	single intra-tracheal instillation	0.748863	2381.19	0.299545
GSE60798_NRCWE001_18ug_28d-control_28d	Lung	Lung	mus musculus	in vivo	Titanium	NRCWE001	No	Titanium	Yes	Yes	Particle	C57BL/6 mice	Oxide	28d	672h	intermediate-term	Halappanavar et al. 2014 [57]	10.1002/em.21936	None	None	Rutile	98	<1%	NanoAmor	provided via NRCWE	not applicable	NRCWE‐001 (no charge)	10	not applicable	99	2% serum in water	not provided	not provided	not provided	not applicable	not provided	108 ± 1	0.145	not provided	not provided	not provided	not provided	Stable dispersion	not provided	spherical	single intra-tracheal instillation	0.748863	2381.19	0.299545
GSE60798_NRCWE001_54ug_1d-control_1d	Lung	Lung	mus musculus	in vivo	Titanium	NRCWE001	No	Titanium	Yes	Yes	Particle	C57BL/6 mice	Oxide	1d	24h	short-term	Halappanavar et al. 2014 [57]	10.1002/em.21936	None	None	Rutile	98	<1%	NanoAmor	provided via NRCWE	not applicable	NRCWE‐001 (no charge)	10	not applicable	99	2% serum in water	not provided	not provided	not provided	not applicable	not provided	108 ± 1	0.145	not provided	not provided	not provided	not provided	Stable dispersion	not provided	spherical	single intra-tracheal instillation	0.748863	2381.19	0.299545
GSE60798_NRCWE001_54ug_28d-control_28d	Lung	Lung	mus musculus	in vivo	Titanium	NRCWE001	No	Titanium	Yes	Yes	Particle	C57BL/6 mice	Oxide	28d	672h	intermediate-term	Halappanavar et al. 2014 [57]	10.1002/em.21936	None	None	Rutile	98	<1%	NanoAmor	provided via NRCWE	not applicable	NRCWE‐001 (no charge)	10	not applicable	99	2% serum in water	not provided	not provided	not provided	not applicable	not provided	108 ± 1	0.145	not provided	not provided	not provided	not provided	Stable dispersion	not provided	spherical	single intra-tracheal instillation	0.748863	2381.19	0.299545
GSE60798_NRCWE002_162ug_1d-control_1d	Lung	Lung	mus musculus	in vivo	Titanium	NRCWE002	No	Titanium	Yes	Yes	Particle	C57BL/6 mice	Oxide	1d	24h	short-term	Halappanavar et al. 2014 [57]	10.1002/em.21936	None	None	Rutile	98	<1%	NanoAmor	provided via NRCWE	not applicable	NRCWE‐002 (Positively charged)	10	not applicable	84	2% serum in water	not provided	not provided	not provided	not applicable	not provided	1719 ± 166	0.362	not provided	not provided	not provided	not provided	Highly agglomerated /Unstable dispersion.	not provided	roughly spherical	single intra-tracheal instillation	0.748863	2381.19	0.299545
GSE60798_NRCWE002_162ug_28d-control_28d	Lung	Lung	mus musculus	in vivo	Titanium	NRCWE002	No	Titanium	Yes	Yes	Particle	C57BL/6 mice	Oxide	28d	672h	intermediate-term	Halappanavar et al. 2014 [57]	10.1002/em.21936	None	None	Rutile	98	<1%	NanoAmor	provided via NRCWE	not applicable	NRCWE‐002 (Positively charged)	10	not applicable	84	2% serum in water	not provided	not provided	not provided	not applicable	not provided	1719 ± 166	0.362	not provided	not provided	not provided	not provided	Highly agglomerated /Unstable dispersion.	not provided	roughly spherical	single intra-tracheal instillation	0.748863	2381.19	0.299545
GSE60798_NRCWE002_18ug_1d-control_1d	Lung	Lung	mus musculus	in vivo	Titanium	NRCWE002	No	Titanium	Yes	Yes	Particle	C57BL/6 mice	Oxide	1d	24h	short-term	Halappanavar et al. 2014 [57]	10.1002/em.21936	None	None	Rutile	98	<1%	NanoAmor	provided via NRCWE	not applicable	NRCWE‐002 (Positively charged)	10	not applicable	84	2% serum in water	not provided	not provided	not provided	not applicable	not provided	1719 ± 166	0.362	not provided	not provided	not provided	not provided	Highly agglomerated /Unstable dispersion.	not provided	roughly spherical	single intra-tracheal instillation	0.748863	2381.19	0.299545
GSE60798_NRCWE002_18ug_28d-control_28d	Lung	Lung	mus musculus	in vivo	Titanium	NRCWE002	No	Titanium	Yes	Yes	Particle	C57BL/6 mice	Oxide	28d	672h	intermediate-term	Halappanavar et al. 2014 [57]	10.1002/em.21936	None	None	Rutile	98	<1%	NanoAmor	provided via NRCWE	not applicable	NRCWE‐002 (Positively charged)	10	not applicable	84	2% serum in water	not provided	not provided	not provided	not applicable	not provided	1719 ± 166	0.362	not provided	not provided	not provided	not provided	Highly agglomerated /Unstable dispersion.	not provided	roughly spherical	single intra-tracheal instillation	0.748863	2381.19	0.299545
GSE60798_NRCWE002_54ug_1d-control_1d	Lung	Lung	mus musculus	in vivo	Titanium	NRCWE002	No	Titanium	Yes	Yes	Particle	C57BL/6 mice	Oxide	1d	24h	short-term	Halappanavar et al. 2014 [57]	10.1002/em.21936	None	None	Rutile	98	<1%	NanoAmor	provided via NRCWE	not applicable	NRCWE‐002 (Positively charged)	10	not applicable	84	2% serum in water	not provided	not provided	not provided	not applicable	not provided	1719 ± 166	0.362	not provided	not provided	not provided	not provided	Highly agglomerated /Unstable dispersion.	not provided	roughly spherical	single intra-tracheal instillation	0.748863	2381.19	0.299545
GSE60798_NRCWE002_54ug_28d-control_28d	Lung	Lung	mus musculus	in vivo	Titanium	NRCWE002	No	Titanium	Yes	Yes	Particle	C57BL/6 mice	Oxide	28d	672h	intermediate-term	Halappanavar et al. 2014 [57]	10.1002/em.21936	None	None	Rutile	98	<1%	NanoAmor	provided via NRCWE	not applicable	NRCWE‐002 (Positively charged)	10	not applicable	84	2% serum in water	not provided	not provided	not provided	not applicable	not provided	1719 ± 166	0.362	not provided	not provided	not provided	not provided	Highly agglomerated /Unstable dispersion.	not provided	roughly spherical	single intra-tracheal instillation	0.748863	2381.19	0.299545
GSE60799_NRCWE025_162ug_1d-control_1d	Lung	Lung	mus musculus	in vivo	Titanium	NRCWE025	No	Titanium	Yes	Yes	Particle	C57BL/6 mice	Oxide	1d	24h	short-term	Halappanavar et al. 2014 [57]	10.1002/em.21936	None	None	Rutile	98	<1%	Nabond	provided via NRCWE	not applicable	NRCWE‐025	38	not applicable	28.2	2% serum in water	not provided	not provided	not provided	not applicable	not provided	214 ± 6	0.172	not provided	not provided	not provided	not provided	Stable dispersion	not provided	spherical	single intra-tracheal instillation	0.748863	130660	0.0788277
GSE60799_NRCWE025_162ug_28d-control_28d	Lung	Lung	mus musculus	in vivo	Titanium	NRCWE025	No	Titanium	Yes	Yes	Particle	C57BL/6 mice	Oxide	28d	672h	intermediate-term	Halappanavar et al. 2014 [57]	10.1002/em.21936	None	None	Rutile	98	<1%	Nabond	provided via NRCWE	not applicable	NRCWE‐025	38	not applicable	28.2	2% serum in water	not provided	not provided	not provided	not applicable	not provided	214 ± 6	0.172	not provided	not provided	not provided	not provided	Stable dispersion	not provided	spherical	single intra-tracheal instillation	0.748863	130660	0.0788277
GSE60799_NRCWE025_18ug_1d-control_1d	Lung	Lung	mus musculus	in vivo	Titanium	NRCWE025	No	Titanium	Yes	Yes	Particle	C57BL/6 mice	Oxide	1d	24h	short-term	Halappanavar et al. 2014 [57]	10.1002/em.21936	None	None	Rutile	98	<1%	Nabond	provided via NRCWE	not applicable	NRCWE‐025	38	not applicable	28.2	2% serum in water	not provided	not provided	not provided	not applicable	not provided	214 ± 6	0.172	not provided	not provided	not provided	not provided	Stable dispersion	not provided	spherical	single intra-tracheal instillation	0.748863	130660	0.0788277
GSE60799_NRCWE025_18ug_28d-control_28d	Lung	Lung	mus musculus	in vivo	Titanium	NRCWE025	No	Titanium	Yes	Yes	Particle	C57BL/6 mice	Oxide	28d	672h	intermediate-term	Halappanavar et al. 2014 [57]	10.1002/em.21936	None	None	Rutile	98	<1%	Nabond	provided via NRCWE	not applicable	NRCWE‐025	38	not applicable	28.2	2% serum in water	not provided	not provided	not provided	not applicable	not provided	214 ± 6	0.172	not provided	not provided	not provided	not provided	Stable dispersion	not provided	spherical	single intra-tracheal instillation	0.748863	130660	0.0788277
GSE60799_NRCWE025_54ug_1d-control_1d	Lung	Lung	mus musculus	in vivo	Titanium	NRCWE025	No	Titanium	Yes	Yes	Particle	C57BL/6 mice	Oxide	1d	24h	short-term	Halappanavar et al. 2014 [57]	10.1002/em.21936	None	None	Rutile	98	<1%	Nabond	provided via NRCWE	not applicable	NRCWE‐025	38	not applicable	28.2	2% serum in water	not provided	not provided	not provided	not applicable	not provided	214 ± 6	0.172	not provided	not provided	not provided	not provided	Stable dispersion	not provided	spherical	single intra-tracheal instillation	0.748863	130660	0.0788277
GSE60799_NRCWE025_54ug_28d-control_28d	Lung	Lung	mus musculus	in vivo	Titanium	NRCWE025	No	Titanium	Yes	Yes	Particle	C57BL/6 mice	Oxide	28d	672h	intermediate-term	Halappanavar et al. 2014 [57]	10.1002/em.21936	None	None	Rutile	98	<1%	Nabond	provided via NRCWE	not applicable	NRCWE‐025	38	not applicable	28.2	2% serum in water	not provided	not provided	not provided	not applicable	not provided	214 ± 6	0.172	not provided	not provided	not provided	not provided	Stable dispersion	not provided	spherical	single intra-tracheal instillation	0.748863	130660	0.0788277
GSE60799_NRCWE030_162ug_1d-control_1d	Lung	Lung	mus musculus	in vivo	Titanium	NRCWE030	No	Titanium	Yes	Yes	Particle	C57BL/6 mice	Oxide	1d	24h	short-term	Halappanavar et al. 2014 [57]	10.1002/em.21936	None	None	Rutile	98	<1%	NanoAmor	provided via NRCWE	not applicable	NRCWE‐030	10.5	not applicable	139.1	2% serum in water	not provided	not provided	not provided	not applicable	not provided	126 ± 2	0.157	not provided	not provided	not provided	not provided	Stable dispersion	not provided	slighly elongated	single intra-tracheal instillation	0.748863	2756.52	0.285281
GSE60799_NRCWE030_162ug_28d-control_28d	Lung	Lung	mus musculus	in vivo	Titanium	NRCWE030	No	Titanium	Yes	Yes	Particle	C57BL/6 mice	Oxide	28d	672h	intermediate-term	Halappanavar et al. 2014 [57]	10.1002/em.21936	None	None	Rutile	98	<1%	NanoAmor	provided via NRCWE	not applicable	NRCWE‐030	10.5	not applicable	139.1	2% serum in water	not provided	not provided	not provided	not applicable	not provided	126 ± 2	0.157	not provided	not provided	not provided	not provided	Stable dispersion	not provided	slighly elongated	single intra-tracheal instillation	0.748863	2756.52	0.285281
GSE60799_NRCWE030_18ug_1d-control_1d	Lung	Lung	mus musculus	in vivo	Titanium	NRCWE030	No	Titanium	Yes	Yes	Particle	C57BL/6 mice	Oxide	1d	24h	short-term	Halappanavar et al. 2014 [57]	10.1002/em.21936	None	None	Rutile	98	<1%	NanoAmor	provided via NRCWE	not applicable	NRCWE‐030	10.5	not applicable	139.1	2% serum in water	not provided	not provided	not provided	not applicable	not provided	126 ± 2	0.157	not provided	not provided	not provided	not provided	Stable dispersion	not provided	slighly elongated	single intra-tracheal instillation	0.748863	2756.52	0.285281
GSE60799_NRCWE030_18ug_28d-control_28d	Lung	Lung	mus musculus	in vivo	Titanium	NRCWE030	No	Titanium	Yes	Yes	Particle	C57BL/6 mice	Oxide	28d	672h	intermediate-term	Halappanavar et al. 2014 [57]	10.1002/em.21936	None	None	Rutile	98	<1%	NanoAmor	provided via NRCWE	not applicable	NRCWE‐030	10.5	not applicable	139.1	2% serum in water	not provided	not provided	not provided	not applicable	not provided	126 ± 2	0.157	not provided	not provided	not provided	not provided	Stable dispersion	not provided	slighly elongated	single intra-tracheal instillation	0.748863	2756.52	0.285281
GSE60799_NRCWE030_54ug_1d-control_1d	Lung	Lung	mus musculus	in vivo	Titanium	NRCWE030	No	Titanium	Yes	Yes	Particle	C57BL/6 mice	Oxide	1d	24h	short-term	Halappanavar et al. 2014 [57]	10.1002/em.21936	None	None	Rutile	98	<1%	NanoAmor	provided via NRCWE	not applicable	NRCWE‐030	10.5	not applicable	139.1	2% serum in water	not provided	not provided	not provided	not applicable	not provided	126 ± 2	0.157	not provided	not provided	not provided	not provided	Stable dispersion	not provided	slighly elongated	single intra-tracheal instillation	0.748863	2756.52	0.285281
GSE60799_NRCWE030_54ug_28d-control_28d	Lung	Lung	mus musculus	in vivo	Titanium	NRCWE030	No	Titanium	Yes	Yes	Particle	C57BL/6 mice	Oxide	28d	672h	intermediate-term	Halappanavar et al. 2014 [57]	10.1002/em.21936	None	None	Rutile	98	<1%	NanoAmor	provided via NRCWE	not applicable	NRCWE‐030	10.5	not applicable	139.1	2% serum in water	not provided	not provided	not provided	not applicable	not provided	126 ± 2	0.157	not provided	not provided	not provided	not provided	Stable dispersion	not provided	slighly elongated	single intra-tracheal instillation	0.748863	2756.52	0.285281
GSE60800_NRCWE032_162ug_1d-control_1d	Lung	Lung	mus musculus	in vivo	Titanium	NRCWE032	No	Titanium	Yes	Yes	Particle	C57BL/6 mice	Oxide	1d	24h	short-term	Williams et al. 2015	10.3762/bjnano.6.252																												single intra-tracheal instillation	0.748863	0
GSE60800_NRCWE032_162ug_28d-control_28d	Lung	Lung	mus musculus	in vivo	Titanium	NRCWE032	No	Titanium	Yes	Yes	Particle	C57BL/6 mice	Oxide	28d	672h	intermediate-term	Williams et al. 2015	10.3762/bjnano.6.252																												single intra-tracheal instillation	0.748863	0
GSE60800_NRCWE032_18ug_1d-control_1d	Lung	Lung	mus musculus	in vivo	Titanium	NRCWE032	No	Titanium	Yes	Yes	Particle	C57BL/6 mice	Oxide	1d	24h	short-term	Williams et al. 2015	10.3762/bjnano.6.252																												single intra-tracheal instillation	0.748863	0
GSE60800_NRCWE032_18ug_28d-control_28d	Lung	Lung	mus musculus	in vivo	Titanium	NRCWE032	No	Titanium	Yes	Yes	Particle	C57BL/6 mice	Oxide	28d	672h	intermediate-term	Williams et al. 2015	10.3762/bjnano.6.252																												single intra-tracheal instillation	0.748863	0
GSE60800_NRCWE032_54ug_1d-control_1d	Lung	Lung	mus musculus	in vivo	Titanium	NRCWE032	No	Titanium	Yes	Yes	Particle	C57BL/6 mice	Oxide	1d	24h	short-term	Williams et al. 2015	10.3762/bjnano.6.252																												single intra-tracheal instillation	0.748863	0
GSE60800_NRCWE032_54ug_28d-control_28d	Lung	Lung	mus musculus	in vivo	Titanium	NRCWE032	No	Titanium	Yes	Yes	Particle	C57BL/6 mice	Oxide	28d	672h	intermediate-term	Williams et al. 2015	10.3762/bjnano.6.252																												single intra-tracheal instillation	0.748863	0
GSE60800_NRCWE033_162ug_1d-control_1d	Lung	Lung	mus musculus	in vivo	Titanium	NRCWE033	No	Titanium	Yes	Yes	Particle	C57BL/6 mice	Oxide	1d	24h	short-term	Williams et al. 2015	10.3762/bjnano.6.252																												single intra-tracheal instillation	0.748863	0
GSE60800_NRCWE033_162ug_28d-control_28d	Lung	Lung	mus musculus	in vivo	Titanium	NRCWE033	No	Titanium	Yes	Yes	Particle	C57BL/6 mice	Oxide	28d	672h	intermediate-term	Williams et al. 2015	10.3762/bjnano.6.252																												single intra-tracheal instillation	0.748863	0
GSE60800_NRCWE033_18ug_1d-control_1d	Lung	Lung	mus musculus	in vivo	Titanium	NRCWE033	No	Titanium	Yes	Yes	Particle	C57BL/6 mice	Oxide	1d	24h	short-term	Williams et al. 2015	10.3762/bjnano.6.252																												single intra-tracheal instillation	0.748863	0
GSE60800_NRCWE033_18ug_28d-control_28d	Lung	Lung	mus musculus	in vivo	Titanium	NRCWE033	No	Titanium	Yes	Yes	Particle	C57BL/6 mice	Oxide	28d	672h	intermediate-term	Williams et al. 2015	10.3762/bjnano.6.252																												single intra-tracheal instillation	0.748863	0
GSE60800_NRCWE033_54ug_1d-control_1d	Lung	Lung	mus musculus	in vivo	Titanium	NRCWE033	No	Titanium	Yes	Yes	Particle	C57BL/6 mice	Oxide	1d	24h	short-term	Williams et al. 2015	10.3762/bjnano.6.252																												single intra-tracheal instillation	0.748863	0
GSE60800_NRCWE033_54ug_28d-control_28d	Lung	Lung	mus musculus	in vivo	Titanium	NRCWE033	No	Titanium	Yes	Yes	Particle	C57BL/6 mice	Oxide	28d	672h	intermediate-term	Williams et al. 2015	10.3762/bjnano.6.252																												single intra-tracheal instillation	0.748863	0
GSE61366_NCRWE026_1d-control_NCRWE026_1d	Liver	Liver	mus musculus	in vivo	MWCNT	NRCWE026	No	Carbon	No	Yes	Tubes	C57BL/6 mice	Carbon	1d	24h	short-term	Poulsen et al. 2015 [78]	10.1016/j.taap.2015.01.011	none	none	N/A	87	Al2O3 (14.97%), Fe2O3 (0.29%), CoO (0.11%)	Nanocyl	Sambreville, Belgium	NC7000 CNT	Not given	11 ± 4.5	0.8 ± 0.1	245.8	2% serum collected from C57BL/6 mice	not given	not given	not given	not applicable	not provided	not provided	not provided	not provided	not provided	not provided	not provided	not provided	Not given	long tube	single intra-tracheal instillation	0.280204	60499.8	0.101892
GSE61366_NCRWE026_28d-control_NCRWE026_2	Liver	Liver	mus musculus	in vivo	MWCNT	NRCWE026	No	Carbon	No	Yes	Tubes	C57BL/6 mice	Carbon	28d	672h	intermediate-term	Poulsen et al. 2015 [78]	10.1016/j.taap.2015.01.011	none	none	N/A	87	Al2O3 (14.97%), Fe2O3 (0.29%), CoO (0.11%)	Nanocyl	Sambreville, Belgium	NC7000 CNT	Not given	11 ± 4.5	0.8 ± 0.1	245.8	2% serum collected from C57BL/6 mice	not given	not given	not given	not applicable	not provided	not provided	not provided	not provided	not provided	not provided	not provided	not provided	Not given	long tube	single intra-tracheal instillation	0.280204	60499.8	0.101892
GSE61366_NCRWE026_3d-control_NCRWE026_3d	Liver	Liver	mus musculus	in vivo	MWCNT	NRCWE26	No	Carbon	No	Yes	Tubes	C57BL/6 mice	Carbon	3d	72h	short-term	Poulsen et al. 2015 [78]	10.1016/j.taap.2015.01.011	none	none	N/A	87	Al2O3 (14.97%), Fe2O3 (0.29%), CoO (0.11%)	Nanocyl	Sambreville, Belgium	NC7000 CNT	Not given	11 ± 4.5	0.8 ± 0.1	245.8	2% serum collected from C57BL/6 mice	not given	not given	not given	not applicable	not provided	not provided	not provided	not provided	not provided	not provided	not provided	not provided	Not given	long tube	single intra-tracheal instillation	0.280204	60499.8	0.101892
GSE61366_NM401_1d-control_NM401_1d	Liver	Liver	mus musculus	in vivo	MWCNT	NM401	No	Carbon	No	No	Tubes	C57BL/6 mice	Carbon	1d	24h	short-term	Poulsen et al. 2015 [78]	10.1016/j.taap.2015.01.011	none	none	N/A	97	P2O5 (0.14%), CO3 (0.08%) and Fe2O3 -0.05%	IO-LE-TECNanomaterials	Supplied by JRC, Ispra	CP-0006-SG	NM-401 (Mitsui-7)	67 ± 26.2	4 ± 0.4	14.6	2% serum collected from C57BL/6 mice	not given	not given	not given	not applicable	not provided	not provided	not provided	not provided	not provided	not provided	not provided	not provided	Not given	long tube	single intra-tracheal instillation	0.280204	1.3671e+07	0.0167286
GSE61366_NM401_28d-control_NM401_28d	Liver	Liver	mus musculus	in vivo	MWCNT	NM401	No	Carbon	No	No	Tubes	C57BL/6 mice	Carbon	28d	672h	intermediate-term	Poulsen et al. 2015 [78]	10.1016/j.taap.2015.01.011	none	none	N/A	97	P2O5 (0.14%), CO3 (0.08%) and Fe2O3 -0.05%	IO-LE-TECNanomaterials	Supplied by JRC, Ispra	CP-0006-SG	NM-401 (Mitsui-7)	67 ± 26.2	4 ± 0.4	14.6	2% serum collected from C57BL/6 mice	not given	not given	not given	not applicable	not provided	not provided	not provided	not provided	not provided	not provided	not provided	not provided	Not given	long tube	single intra-tracheal instillation	0.280204	1.3671e+07	0.0167286
GSE61366_NM401_3d-control_NM401_3d	Liver	Liver	mus musculus	in vivo	MWCNT	NM401	No	Carbon	No	No	Tubes	C57BL/6 mice	Carbon	3d	72h	short-term	Poulsen et al. 2015 [78]	10.1016/j.taap.2015.01.011	none	none	N/A	97	P2O5 (0.14%), CO3 (0.08%) and Fe2O3 -0.05%	IO-LE-TECNanomaterials	Supplied by JRC, Ispra	CP-0006-SG	NM-401 (Mitsui-7)	67 ± 26.2	4 ± 0.4	14.6	2% serum collected from C57BL/6 mice	not given	not given	not given	not applicable	not provided	not provided	not provided	not provided	not provided	not provided	not provided	not provided	Not given	long tube	single intra-tracheal instillation	0.280204	1.3671e+07	0.0167286
GSE62253_AgNO3-control	Caco2	cancer cell line	homo sapiens	in vitro	Silver	AgNO3	No	Silver	Yes	No	Particle	-	Metal	24h	24h	short-term	Böhmert et al. 2015 [67]	10.3109/17435390.2014.980760	4% Tagat T and 4% Tween 20	None	N/A	not stated	not stated	Rent a Scientist GmbH	Regensburg, Germany		not stated	not provided	not applicable	not stated		15	N/A	N/A	not applicable	not provided	28	not provided	not provided	not provided	not provided	not provided	5% Ag release in 24 hours for 5 mg/mL in cell culture medium	not provided	spherical		0.407848
GSE62253_NanoAg_high-control	Caco2	cancer cell line	homo sapiens	in vitro	Silver	-	No	Silver	Yes	No	Particle	-	Metal	24h	24h	short-term	Böhmert et al. 2015 [67]	10.3109/17435390.2014.980760	4% Tagat T and 4% Tween 20	None	N/A	not stated	not stated	Rent a Scientist GmbH	Regensburg, Germany		not stated	not provided	not applicable	not stated		15	N/A	N/A	not applicable	not provided	28	not provided	not provided	not provided	not provided	not provided	5% Ag release in 24 hours for 5 mg/mL in cell culture medium	not provided	spherical		0.407848
GSE62253_NanoAg_low-control	Caco2	cancer cell line	homo sapiens	in vitro	Silver	-	No	Silver	Yes	No	Particle	-	Metal	24h	24h	short-term	Böhmert et al. 2015 [67]	10.3109/17435390.2014.980760	4% Tagat T and 4% Tween 20	None	N/A	not stated	not stated	Rent a Scientist GmbH	Regensburg, Germany		not stated	not provided	not applicable	not stated		15	N/A	N/A	not applicable	not provided	28	not provided	not provided	not provided	not provided	not provided	5% Ag release in 24 hours for 5 mg/mL in cell culture medium	not provided	spherical		0.407848
GSE62769_Asbestos15-control	Primary human bronchial epithelial cells	primary cell line	homo sapiens	in vitro	Asbestos	crocidolite	No	Silica	No	No	Fiber	-	Mineral	24h	24h	short-term	Perkins et al. 2015 [68]	10.1093/hmg/ddu551	none	None	Crocidolite	not stated	not stated	NIEHS reference sample	South Africa	not stated	not stated	not provided	not provided	not stated	Hank's buffered saline solution (HBSS)	not provided	not provided	not provided	not applicable	not provided	not provided	not provided	not provided	not provided	not provided	not provided	not provided	not provided	Tubes		4.99586
GSE62769_Silica15-control	Primary human bronchial epithelial cells	primary cell line	homo sapiens	in vitro	Silica	-	No	Silica	No	No	Fiber	-	Mineral	24h	24h	short-term	Perkins et al. 2015 [68]	10.1093/hmg/ddu551	none	None	Cristobalite	95.5 ± 0.03	not stated	C&E Mineral Corp	King of Prussia, PA, USA	not stated	not stated	2016 ± 200	not applicable	5.1	Hank's buffered saline solution (HBSS)	not provided	not provided	not provided	not applicable	not provided	not provided	not provided	not provided	not provided	not provided	not provided	not provided	not provided	Tubes		0.909994	1.80511e+09	0.00328518
GSE62769_Silica75-control	Primary human bronchial epithelial cells	primary cell line	homo sapiens	in vitro	Silica	-	No	Silica	No	No	Fiber	-	Mineral	24h	24h	short-term	Perkins et al. 2015 [68]	10.1093/hmg/ddu551	none	None	Cristobalite	95.5 ± 0.03	not stated	C&E Mineral Corp	King of Prussia, PA, USA	not stated	not stated	2016 ± 200	not applicable	5.1	Hank's buffered saline solution (HBSS)	not provided	not provided	not provided	not applicable	not provided	not provided	not provided	not provided	not provided	not provided	not provided	not provided	not provided	Tubes		0.909994	1.80511e+09	0.00328518
GSE63552_crocidolite_0.25ugcm2_12h-contr	Beas2B	primary cell line	homo sapiens	in vitro	Asbestos	crocidolite	No	Silica	No	No	Fiber	-	Mineral	12h	12h	short-term	Nymark et al. 2015 [58]	10.3109/17435390.2015.1017022	None	None	N/A	not given	Si, Al, O, Na, Mg, K, Ca	UICC (Union for International Cancer Control	Geneva Switzerland	not stated	Lot# 05072001K28	not applicable	not applicable	not applicable	BEGM with 0.6 mg/ml BSA	not applicable	1100 ± 500	21000 ±1800	not applicable	1.07	not provided	not provided	not provided	not provided	not provided	not provided	rapid sedimentation	not provided	long, entangled		4.99586
GSE63552_crocidolite_0.25ugcm2_1h-contr	Beas2B	primary cell line	homo sapiens	in vitro	Asbestos	crocidolite	No	Silica	No	No	Fiber	-	Mineral	1h	1h	short-term	Nymark et al. 2015 [58]	10.3109/17435390.2015.1017022	None	None	N/A	not given	Si, Al, O, Na, Mg, K, Ca	UICC (Union for International Cancer Control	Geneva Switzerland	not stated	Lot# 05072001K28	not applicable	not applicable	not applicable	BEGM with 0.6 mg/ml BSA	not applicable	1100 ± 500	21000 ±1800	not applicable	1.07	not provided	not provided	not provided	not provided	not provided	not provided	rapid sedimentation	not provided	long, entangled		4.99586
GSE63552_crocidolite_0.25ugcm2_24h-contr	Beas2B	primary cell line	homo sapiens	in vitro	Asbestos	crocidolite	No	Silica	No	No	Fiber	-	Mineral	24h	24h	short-term	Nymark et al. 2015 [58]	10.3109/17435390.2015.1017022	None	None	N/A	not given	Si, Al, O, Na, Mg, K, Ca	UICC (Union for International Cancer Control	Geneva Switzerland	not stated	Lot# 05072001K28	not applicable	not applicable	not applicable	BEGM with 0.6 mg/ml BSA	not applicable	1100 ± 500	21000 ±1800	not applicable	1.07	not provided	not provided	not provided	not provided	not provided	not provided	rapid sedimentation	not provided	long, entangled		4.99586
GSE63552_crocidolite_0.25ugcm2_48h-contr	Beas2B	primary cell line	homo sapiens	in vitro	Asbestos	crocidolite	No	Silica	No	No	Fiber	-	Mineral	48h	48h	intermediate-term	Nymark et al. 2015 [58]	10.3109/17435390.2015.1017022	None	None	N/A	not given	Si, Al, O, Na, Mg, K, Ca	UICC (Union for International Cancer Control	Geneva Switzerland	not stated	Lot# 05072001K28	not applicable	not applicable	not applicable	BEGM with 0.6 mg/ml BSA	not applicable	1100 ± 500	21000 ±1800	not applicable	1.07	not provided	not provided	not provided	not provided	not provided	not provided	rapid sedimentation	not provided	long, entangled		4.99586
GSE63552_crocidolite_0.25ugcm2_4h-contr	Beas2B	primary cell line	homo sapiens	in vitro	Asbestos	crocidolite	No	Silica	No	No	Fiber	-	Mineral	4h	4h	short-term	Nymark et al. 2015 [58]	10.3109/17435390.2015.1017022	None	None	N/A	not given	Si, Al, O, Na, Mg, K, Ca	UICC (Union for International Cancer Control	Geneva Switzerland	not stated	Lot# 05072001K28	not applicable	not applicable	not applicable	BEGM with 0.6 mg/ml BSA	not applicable	1100 ± 500	21000 ±1800	not applicable	1.07	not provided	not provided	not provided	not provided	not provided	not provided	rapid sedimentation	not provided	long, entangled		4.99586
GSE63552_crocidolite_0.25ugcm2_6h-contr	Beas2B	primary cell line	homo sapiens	in vitro	Asbestos	crocidolite	No	Silica	No	No	Fiber	-	Mineral	6h	6h	short-term	Nymark et al. 2015 [58]	10.3109/17435390.2015.1017022	None	None	N/A	not given	Si, Al, O, Na, Mg, K, Ca	UICC (Union for International Cancer Control	Geneva Switzerland	not stated	Lot# 05072001K28	not applicable	not applicable	not applicable	BEGM with 0.6 mg/ml BSA	not applicable	1100 ± 500	21000 ±1800	not applicable	1.07	not provided	not provided	not provided	not provided	not provided	not provided	rapid sedimentation	not provided	long, entangled		4.99586
GSE63552_crocidolite_2ugcm2_12h-contr	Beas2B	primary cell line	homo sapiens	in vitro	Asbestos	crocidolite	No	Silica	No	No	Fiber	-	Mineral	12h	12h	short-term	Nymark et al. 2015 [58]	10.3109/17435390.2015.1017022	None	None	N/A	not given	Si, Al, O, Na, Mg, K, Ca	UICC (Union for International Cancer Control	Geneva Switzerland	not stated	Lot# 05072001K28	not applicable	not applicable	not applicable	BEGM with 0.6 mg/ml BSA	not applicable	1100 ± 500	21000 ±1800	not applicable	1.07	not provided	not provided	not provided	not provided	not provided	not provided	rapid sedimentation	not provided	long, entangled		4.99586
GSE63552_crocidolite_2ugcm2_1h-contr	Beas2B	primary cell line	homo sapiens	in vitro	Asbestos	crocidolite	No	Silica	No	No	Fiber	-	Mineral	1h	1h	short-term	Nymark et al. 2015 [58]	10.3109/17435390.2015.1017022	None	None	N/A	not given	Si, Al, O, Na, Mg, K, Ca	UICC (Union for International Cancer Control	Geneva Switzerland	not stated	Lot# 05072001K28	not applicable	not applicable	not applicable	BEGM with 0.6 mg/ml BSA	not applicable	1100 ± 500	21000 ±1800	not applicable	1.07	not provided	not provided	not provided	not provided	not provided	not provided	rapid sedimentation	not provided	long, entangled		4.99586
GSE63552_crocidolite_2ugcm2_24h-contr	Beas2B	primary cell line	homo sapiens	in vitro	Asbestos	crocidolite	No	Silica	No	No	Fiber	-	Mineral	24h	24h	short-term	Nymark et al. 2015 [58]	10.3109/17435390.2015.1017022	None	None	N/A	not given	Si, Al, O, Na, Mg, K, Ca	UICC (Union for International Cancer Control	Geneva Switzerland	not stated	Lot# 05072001K28	not applicable	not applicable	not applicable	BEGM with 0.6 mg/ml BSA	not applicable	1100 ± 500	21000 ±1800	not applicable	1.07	not provided	not provided	not provided	not provided	not provided	not provided	rapid sedimentation	not provided	long, entangled		4.99586
GSE63552_crocidolite_2ugcm2_48h-contr	Beas2B	primary cell line	homo sapiens	in vitro	Asbestos	crocidolite	No	Silica	No	No	Fiber	-	Mineral	48h	48h	intermediate-term	Nymark et al. 2015 [58]	10.3109/17435390.2015.1017022	None	None	N/A	not given	Si, Al, O, Na, Mg, K, Ca	UICC (Union for International Cancer Control	Geneva Switzerland	not stated	Lot# 05072001K28	not applicable	not applicable	not applicable	BEGM with 0.6 mg/ml BSA	not applicable	1100 ± 500	21000 ±1800	not applicable	1.07	not provided	not provided	not provided	not provided	not provided	not provided	rapid sedimentation	not provided	long, entangled		4.99586
GSE63552_crocidolite_2ugcm2_4h-control	Beas2B	primary cell line	homo sapiens	in vitro	Asbestos	crocidolite	No	Silica	No	No	Fiber	-	Mineral	4h	4h	short-term	Nymark et al. 2015 [58]	10.3109/17435390.2015.1017022	None	None	N/A	not given	Si, Al, O, Na, Mg, K, Ca	UICC (Union for International Cancer Control	Geneva Switzerland	not stated	Lot# 05072001K28	not applicable	not applicable	not applicable	BEGM with 0.6 mg/ml BSA	not applicable	1100 ± 500	21000 ±1800	not applicable	1.07	not provided	not provided	not provided	not provided	not provided	not provided	rapid sedimentation	not provided	long, entangled		4.99586
GSE63552_crocidolite_2ugcm2_6h-control	Beas2B	primary cell line	homo sapiens	in vitro	Asbestos	crocidolite	No	Silica	No	No	Fiber	-	Mineral	6h	6h	short-term	Nymark et al. 2015 [58]	10.3109/17435390.2015.1017022	None	None	N/A	not given	Si, Al, O, Na, Mg, K, Ca	UICC (Union for International Cancer Control	Geneva Switzerland	not stated	Lot# 05072001K28	not applicable	not applicable	not applicable	BEGM with 0.6 mg/ml BSA	not applicable	1100 ± 500	21000 ±1800	not applicable	1.07	not provided	not provided	not provided	not provided	not provided	not provided	rapid sedimentation	not provided	long, entangled		4.99586
GSE63552_glasswool_0.25ugcm2_12h-contr	Beas2B	primary cell line	homo sapiens	in vitro	Glasswool	-	No	Silica	No	No	Fiber	negative control	Mineral	12h	12h	short-term	Nymark et al. 2015 [58]	10.3109/17435390.2015.1017022	None	None	N/A	not given	C	Dr David Brown, Heriot Watt University		MMVF10	not stated		not applicable		BEGM with 0.6 mg/ml BSA	not applicable	74 ± 28	5700 ± 3700	not applicable	22	not provided	not provided	not provided	not provided	not provided	not provided	rapid sedimentation	not provided	long, entangled
GSE63552_glasswool_0.25ugcm2_1h-contr	Beas2B	primary cell line	homo sapiens	in vitro	Glasswool	-	No	Silica	No	No	Fiber	negative control	Mineral	1h	1h	short-term	Nymark et al. 2015 [58]	10.3109/17435390.2015.1017022	None	None	N/A	not given	C	Dr David Brown, Heriot Watt University		MMVF10	not stated		not applicable		BEGM with 0.6 mg/ml BSA	not applicable	74 ± 28	5700 ± 3700	not applicable	22	not provided	not provided	not provided	not provided	not provided	not provided	rapid sedimentation	not provided	long, entangled
GSE63552_glasswool_0.25ugcm2_24h-contr	Beas2B	primary cell line	homo sapiens	in vitro	Glasswool	-	No	Silica	No	No	Fiber	negative control	Mineral	24h	24h	short-term	Nymark et al. 2015 [58]	10.3109/17435390.2015.1017022	None	None	N/A	not given	C	Dr David Brown, Heriot Watt University		MMVF10	not stated		not applicable		BEGM with 0.6 mg/ml BSA	not applicable	74 ± 28	5700 ± 3700	not applicable	22	not provided	not provided	not provided	not provided	not provided	not provided	rapid sedimentation	not provided	long, entangled
GSE63552_glasswool_0.25ugcm2_48h-contr	Beas2B	primary cell line	homo sapiens	in vitro	Glasswool	-	No	Silica	No	No	Fiber	negative control	Mineral	48h	48h	intermediate-term	Nymark et al. 2015 [58]	10.3109/17435390.2015.1017022	None	None	N/A	not given	C	Dr David Brown, Heriot Watt University		MMVF10	not stated		not applicable		BEGM with 0.6 mg/ml BSA	not applicable	74 ± 28	5700 ± 3700	not applicable	22	not provided	not provided	not provided	not provided	not provided	not provided	rapid sedimentation	not provided	long, entangled
GSE63552_glasswool_0.25ugcm2_4h-control	Beas2B	primary cell line	homo sapiens	in vitro	Glasswool	-	No	Silica	No	No	Fiber	negative control	Mineral	4h	4h	short-term	Nymark et al. 2015 [58]	10.3109/17435390.2015.1017022	None	None	N/A	not given	C	Dr David Brown, Heriot Watt University		MMVF10	not stated		not applicable		BEGM with 0.6 mg/ml BSA	not applicable	74 ± 28	5700 ± 3700	not applicable	22	not provided	not provided	not provided	not provided	not provided	not provided	rapid sedimentation	not provided	long, entangled
GSE63552_glasswool_0.25ugcm2_6h-contr	Beas2B	primary cell line	homo sapiens	in vitro	Glasswool	-	No	Silica	No	No	Fiber	negative control	Mineral	6h	6h	short-term	Nymark et al. 2015 [58]	10.3109/17435390.2015.1017022	None	None	N/A	not given	C	Dr David Brown, Heriot Watt University		MMVF10	not stated		not applicable		BEGM with 0.6 mg/ml BSA	not applicable	74 ± 28	5700 ± 3700	not applicable	22	not provided	not provided	not provided	not provided	not provided	not provided	rapid sedimentation	not provided	long, entangled
GSE63552_glasswool_2ugcm2_12h-contr	Beas2B	primary cell line	homo sapiens	in vitro	Glasswool	-	No	Silica	No	No	Fiber	negative control	Mineral	12h	12h	short-term	Nymark et al. 2015 [58]	10.3109/17435390.2015.1017022	None	None	N/A	not given	C	Dr David Brown, Heriot Watt University		MMVF10	not stated		not applicable		BEGM with 0.6 mg/ml BSA	not applicable	74 ± 28	5700 ± 3700	not applicable	22	not provided	not provided	not provided	not provided	not provided	not provided	rapid sedimentation	not provided	long, entangled
GSE63552_glasswool_2ugcm2_1h-control_1h	Beas2B	primary cell line	homo sapiens	in vitro	Glasswool	-	No	Silica	No	No	Fiber	negative control	Mineral	1h	1h	short-term	Nymark et al. 2015 [58]	10.3109/17435390.2015.1017022	None	None	N/A	not given	C	Dr David Brown, Heriot Watt University		MMVF10	not stated		not applicable		BEGM with 0.6 mg/ml BSA	not applicable	74 ± 28	5700 ± 3700	not applicable	22	not provided	not provided	not provided	not provided	not provided	not provided	rapid sedimentation	not provided	long, entangled
GSE63552_glasswool_2ugcm2_24h-contr	Beas2B	primary cell line	homo sapiens	in vitro	Glasswool	-	No	Silica	No	No	Fiber	negative control	Mineral	24h	24h	short-term	Nymark et al. 2015 [58]	10.3109/17435390.2015.1017022	None	None	N/A	not given	C	Dr David Brown, Heriot Watt University		MMVF10	not stated		not applicable		BEGM with 0.6 mg/ml BSA	not applicable	74 ± 28	5700 ± 3700	not applicable	22	not provided	not provided	not provided	not provided	not provided	not provided	rapid sedimentation	not provided	long, entangled
GSE63552_glasswool_2ugcm2_48h-contr	Beas2B	primary cell line	homo sapiens	in vitro	Glasswool	-	No	Silica	No	No	Fiber	negative control	Mineral	48h	48h	intermediate-term	Nymark et al. 2015 [58]	10.3109/17435390.2015.1017022	None	None	N/A	not given	C	Dr David Brown, Heriot Watt University		MMVF10	not stated		not applicable		BEGM with 0.6 mg/ml BSA	not applicable	74 ± 28	5700 ± 3700	not applicable	22	not provided	not provided	not provided	not provided	not provided	not provided	rapid sedimentation	not provided	long, entangled
GSE63552_glasswool_2ugcm2_4h-control_4h	Beas2B	primary cell line	homo sapiens	in vitro	Glasswool	-	No	Silica	No	No	Fiber	negative control	Mineral	4h	4h	short-term	Nymark et al. 2015 [58]	10.3109/17435390.2015.1017022	None	None	N/A	not given	C	Dr David Brown, Heriot Watt University		MMVF10	not stated		not applicable		BEGM with 0.6 mg/ml BSA	not applicable	74 ± 28	5700 ± 3700	not applicable	22	not provided	not provided	not provided	not provided	not provided	not provided	rapid sedimentation	not provided	long, entangled
GSE63552_glasswool_2ugcm2_6h-control_6h	Beas2B	primary cell line	homo sapiens	in vitro	Glasswool	-	No	Silica	No	No	Fiber	negative control	Mineral	6h	6h	short-term	Nymark et al. 2015 [58]	10.3109/17435390.2015.1017022	None	None	N/A	not given	C	Dr David Brown, Heriot Watt University		MMVF10	not stated		not applicable		BEGM with 0.6 mg/ml BSA	not applicable	74 ± 28	5700 ± 3700	not applicable	22	not provided	not provided	not provided	not provided	not provided	not provided	rapid sedimentation	not provided	long, entangled
GSE63552_Mitsui7_0.25ugcm2_12h-control_1	Beas2B	primary cell line	homo sapiens	in vitro	MWCNT	MWCNT-7	No	Carbon	No	No	Tubes	-	Carbon	12h	12h	short-term	Nymark et al. 2015 [58]	10.3109/17435390.2015.1017022	None	None	N/A	>99.9%	Fe, Si, Na, Mg, Ca, O	Mitsui & Co., Ltd.,	Tokyo, Japan	MWCNT-7	not stated	60-170	1-19	23	BEGM with 0.6 mg/ml BSA	not applicable	180	4600	not provided	8.3	not provided	not provided	not provided	not provided	not provided	not provided	rapid sedimentation	not provided	long, entangled		0.280204	6.91304e+07	0.00974624
GSE63552_Mitsui7_0.25ugcm2_1h-control_1h	Beas2B	primary cell line	homo sapiens	in vitro	MWCNT	MWCNT-7	No	Carbon	No	No	Tubes	-	Carbon	1h	1h	short-term	Nymark et al. 2015 [58]	10.3109/17435390.2015.1017022	None	None	N/A	>99.9%	Fe, Si, Na, Mg, Ca, O	Mitsui & Co., Ltd.,	Tokyo, Japan	MWCNT-7	not stated	60-170	1-19	23	BEGM with 0.6 mg/ml BSA	not applicable	180	4600	not provided	8.3	not provided	not provided	not provided	not provided	not provided	not provided	rapid sedimentation	not provided	long, entangled		0.280204	6.91304e+07	0.00974624
GSE63552_Mitsui7_0.25ugcm2_24h-control_2	Beas2B	primary cell line	homo sapiens	in vitro	MWCNT	MWCNT-7	No	Carbon	No	No	Tubes	-	Carbon	24h	24h	short-term	Nymark et al. 2015 [58]	10.3109/17435390.2015.1017022	None	None	N/A	>99.9%	Fe, Si, Na, Mg, Ca, O	Mitsui & Co., Ltd.,	Tokyo, Japan	MWCNT-7	not stated	60-170	1-19	23	BEGM with 0.6 mg/ml BSA	not applicable	180	4600	not provided	8.3	not provided	not provided	not provided	not provided	not provided	not provided	rapid sedimentation	not provided	long, entangled		0.280204	6.91304e+07	0.00974624
GSE63552_Mitsui7_0.25ugcm2_48h-control_4	Beas2B	primary cell line	homo sapiens	in vitro	MWCNT	MWCNT-7	No	Carbon	No	No	Tubes	-	Carbon	48h	48h	intermediate-term	Nymark et al. 2015 [58]	10.3109/17435390.2015.1017022	None	None	N/A	>99.9%	Fe, Si, Na, Mg, Ca, O	Mitsui & Co., Ltd.,	Tokyo, Japan	MWCNT-7	not stated	60-170	1-19	23	BEGM with 0.6 mg/ml BSA	not applicable	180	4600	not provided	8.3	not provided	not provided	not provided	not provided	not provided	not provided	rapid sedimentation	not provided	long, entangled		0.280204	6.91304e+07	0.00974624
GSE63552_Mitsui7_0.25ugcm2_4h-control_4h	Beas2B	primary cell line	homo sapiens	in vitro	MWCNT	MWCNT-7	No	Carbon	No	No	Tubes	-	Carbon	4h	4h	short-term	Nymark et al. 2015 [58]	10.3109/17435390.2015.1017022	None	None	N/A	>99.9%	Fe, Si, Na, Mg, Ca, O	Mitsui & Co., Ltd.,	Tokyo, Japan	MWCNT-7	not stated	60-170	1-19	23	BEGM with 0.6 mg/ml BSA	not applicable	180	4600	not provided	8.3	not provided	not provided	not provided	not provided	not provided	not provided	rapid sedimentation	not provided	long, entangled		0.280204	6.91304e+07	0.00974624
GSE63552_Mitsui7_0.25ugcm2_6h-control_6h	Beas2B	primary cell line	homo sapiens	in vitro	MWCNT	MWCNT-7	No	Carbon	No	No	Tubes	-	Carbon	6h	6h	short-term	Nymark et al. 2015 [58]	10.3109/17435390.2015.1017022	None	None	N/A	>99.9%	Fe, Si, Na, Mg, Ca, O	Mitsui & Co., Ltd.,	Tokyo, Japan	MWCNT-7	not stated	60-170	1-19	23	BEGM with 0.6 mg/ml BSA	not applicable	180	4600	not provided	8.3	not provided	not provided	not provided	not provided	not provided	not provided	rapid sedimentation	not provided	long, entangled		0.280204	6.91304e+07	0.00974624
GSE63552_Mitsui7_2ugcm2_12h-control_1	Beas2B	primary cell line	homo sapiens	in vitro	MWCNT	MWCNT-7	No	Carbon	No	No	Tubes	-	Carbon	12h	12h	short-term	Nymark et al. 2015 [58]	10.3109/17435390.2015.1017022	None	None	N/A	>99.9%	Fe, Si, Na, Mg, Ca, O	Mitsui & Co., Ltd.,	Tokyo, Japan	MWCNT-7	not stated	60-170	1-19	23	BEGM with 0.6 mg/ml BSA	not applicable	180	4600	not provided	8.3	not provided	not provided	not provided	not provided	not provided	not provided	rapid sedimentation	not provided	long, entangled		0.280204	6.91304e+07	0.00974624
GSE63552_Mitsui7_2ugcm2_1h-control_1h	Beas2B	primary cell line	homo sapiens	in vitro	MWCNT	MWCNT-7	No	Carbon	No	No	Tubes	-	Carbon	1h	1h	short-term	Nymark et al. 2015 [58]	10.3109/17435390.2015.1017022	None	None	N/A	>99.9%	Fe, Si, Na, Mg, Ca, O	Mitsui & Co., Ltd.,	Tokyo, Japan	MWCNT-7	not stated	60-170	1-19	23	BEGM with 0.6 mg/ml BSA	not applicable	180	4600	not provided	8.3	not provided	not provided	not provided	not provided	not provided	not provided	rapid sedimentation	not provided	long, entangled		0.280204	6.91304e+07	0.00974624
GSE63552_Mitsui7_2ugcm2_24h-control_2	Beas2B	primary cell line	homo sapiens	in vitro	MWCNT	MWCNT-7	No	Carbon	No	No	Tubes	-	Carbon	24h	24h	short-term	Nymark et al. 2015 [58]	10.3109/17435390.2015.1017022	None	None	N/A	>99.9%	Fe, Si, Na, Mg, Ca, O	Mitsui & Co., Ltd.,	Tokyo, Japan	MWCNT-7	not stated	60-170	1-19	23	BEGM with 0.6 mg/ml BSA	not applicable	180	4600	not provided	8.3	not provided	not provided	not provided	not provided	not provided	not provided	rapid sedimentation	not provided	long, entangled		0.280204	6.91304e+07	0.00974624
GSE63552_Mitsui7_2ugcm2_48h-control_4	Beas2B	primary cell line	homo sapiens	in vitro	MWCNT	MWCNT-7	No	Carbon	No	No	Tubes	-	Carbon	48h	48h	intermediate-term	Nymark et al. 2015 [58]	10.3109/17435390.2015.1017022	None	None	N/A	>99.9%	Fe, Si, Na, Mg, Ca, O	Mitsui & Co., Ltd.,	Tokyo, Japan	MWCNT-7	not stated	60-170	1-19	23	BEGM with 0.6 mg/ml BSA	not applicable	180	4600	not provided	8.3	not provided	not provided	not provided	not provided	not provided	not provided	rapid sedimentation	not provided	long, entangled		0.280204	6.91304e+07	0.00974624
GSE63552_Mitsui7_2ugcm2_4h-control_4h	Beas2B	primary cell line	homo sapiens	in vitro	MWCNT	MWCNT-7	No	Carbon	No	No	Tubes	-	Carbon	4h	4h	short-term	Nymark et al. 2015 [58]	10.3109/17435390.2015.1017022	None	None	N/A	>99.9%	Fe, Si, Na, Mg, Ca, O	Mitsui & Co., Ltd.,	Tokyo, Japan	MWCNT-7	not stated	60-170	1-19	23	BEGM with 0.6 mg/ml BSA	not applicable	180	4600	not provided	8.3	not provided	not provided	not provided	not provided	not provided	not provided	rapid sedimentation	not provided	long, entangled		0.280204	6.91304e+07	0.00974624
GSE63552_Mitsui7_2ugcm2_6h-control_6h	Beas2B	primary cell line	homo sapiens	in vitro	MWCNT	MWCNT-7	No	Carbon	No	No	Tubes	-	Carbon	6h	6h	short-term	Nymark et al. 2015 [58]	10.3109/17435390.2015.1017022	None	None	N/A	>99.9%	Fe, Si, Na, Mg, Ca, O	Mitsui & Co., Ltd.,	Tokyo, Japan	MWCNT-7	not stated	60-170	1-19	23	BEGM with 0.6 mg/ml BSA	not applicable	180	4600	not provided	8.3	not provided	not provided	not provided	not provided	not provided	not provided	rapid sedimentation	not provided	long, entangled		0.280204	6.91304e+07	0.00974624
GSE63806_nanoSiO2_0.1ugcm2_24h-control	A549	cancer cell line	homo sapiens	in vitro	Silica	SiO2	No	Silica	No	Yes	Particle	-	Oxide	24h	24h	short-term	Pisani et al. 2015 [59]	10.1186/s12864-015-1521-5	None	None	hydrophilic fumed silica	99.8	SiO2	Evonik	Germany	not stated	not stated	12	not applicable	200	DMEM/F12 with 10% FBS	not provided	not provided	not provided	not provided	not provided	10 ± 4	not provided	160 ± 90	not provided	not provided	not provided	not provided	not provided	disks with diameter 10 ± 5 nm and thickness 2 ± 0.3		0.909994	2293.13	0.303331
GSE63806_nanoSiO2_1.5ugcm2_24h-control	A549	cancer cell line	homo sapiens	in vitro	Silica	SiO2	No	Silica	No	Yes	Particle	-	Oxide	24h	24h	short-term	Pisani et al. 2015 [59]	10.1186/s12864-015-1521-5	None	None	hydrophilic fumed silica	99.8	SiO2	Evonik	Germany	not stated	not stated	12	not applicable	200	DMEM/F12 with 10% FBS	not provided	not provided	not provided	not provided	not provided	10 ± 4	not provided	160 ± 90	not provided	not provided	not provided	not provided	not provided	disks with diameter 10 ± 5 nm and thickness 2 ± 0.3		0.909994	2293.13	0.303331
GSE63806_nanoSiO2_1ugcm2_24h-control_24	A549	cancer cell line	homo sapiens	in vitro	Silica	SiO2	No	Silica	No	Yes	Particle	-	Oxide	24h	24h	short-term	Pisani et al. 2015 [59]	10.1186/s12864-015-1521-5	None	None	hydrophilic fumed silica	99.8	SiO2	Evonik	Germany	not stated	not stated	12	not applicable	200	DMEM/F12 with 10% FBS	not provided	not provided	not provided	not provided	not provided	10 ± 4	not provided	160 ± 90	not provided	not provided	not provided	not provided	not provided	disks with diameter 10 ± 5 nm and thickness 2 ± 0.3		0.909994	2293.13	0.303331
GSE63806_nanoSiO2_3ugcm2_24h-control_24	A549	cancer cell line	homo sapiens	in vitro	Silica	SiO2	No	Silica	No	Yes	Particle	-	Oxide	24h	24h	short-term	Pisani et al. 2015 [59]	10.1186/s12864-015-1521-5	None	None	hydrophilic fumed silica	99.8	SiO2	Evonik	Germany	not stated	not stated	12	not applicable	200	DMEM/F12 with 10% FBS	not provided	not provided	not provided	not provided	not provided	10 ± 4	not provided	160 ± 90	not provided	not provided	not provided	not provided	not provided	disks with diameter 10 ± 5 nm and thickness 2 ± 0.3		0.909994	2293.13	0.303331
GSE63806_nanoSiO2_3ugcm2_72h-control_72	A549	cancer cell line	homo sapiens	in vitro	Silica	SiO2	No	Silica	No	Yes	Particle	-	Oxide	72h	72h	long-term	Pisani et al. 2015 [59]	10.1186/s12864-015-1521-5	None	None	hydrophilic fumed silica	99.8	SiO2	Evonik	Germany	not stated	not stated	12	not applicable	200	DMEM/F12 with 10% FBS	not provided	not provided	not provided	not provided	not provided	10 ± 4	not provided	160 ± 90	not provided	not provided	not provided	not provided	not provided	disks with diameter 10 ± 5 nm and thickness 2 ± 0.3		0.909994	2293.13	0.303331
GSE63806_nanoSiO2_6ugcm2_24h-control_24	A549	cancer cell line	homo sapiens	in vitro	Silica	SiO2	No	Silica	No	Yes	Particle	-	Oxide	24h	24h	short-term	Pisani et al. 2015 [59]	10.1186/s12864-015-1521-5	None	None	hydrophilic fumed silica	99.8	SiO2	Evonik	Germany	not stated	not stated	12	not applicable	200	DMEM/F12 with 10% FBS	not provided	not provided	not provided	not provided	not provided	10 ± 4	not provided	160 ± 90	not provided	not provided	not provided	not provided	not provided	disks with diameter 10 ± 5 nm and thickness 2 ± 0.3		0.909994	2293.13	0.303331
GSE63806_nanoSiO2_6ugcm2_72h-control_72	A549	cancer cell line	homo sapiens	in vitro	Silica	SiO2	No	Silica	No	Yes	Particle	-	Oxide	72h	72h	long-term	Pisani et al. 2015 [59]	10.1186/s12864-015-1521-5	None	None	hydrophilic fumed silica	99.8	SiO2	Evonik	Germany	not stated	not stated	12	not applicable	200	DMEM/F12 with 10% FBS	not provided	not provided	not provided	not provided	not provided	10 ± 4	not provided	160 ± 90	not provided	not provided	not provided	not provided	not provided	disks with diameter 10 ± 5 nm and thickness 2 ± 0.3		0.909994	2293.13	0.303331
GSE68036_CB_Printex90_1d-control_1d	Lung	Lung	mus musculus	in vivo	Carbon black	printex 90	No	Carbon	No	No	Particle	C57BL/6BomTac	Carbon	1d	24h	short-term	Husain et al. 2015 [79]	10.1016/j.taap.2015.11.003	none	none	N/A	0.99	< 1% polycyclic aromatic hydrocarbon	Evonik/Degussa	Frankfurt, Germany	Printex 90	Not given	14	not applicable	295–338	0.2 μm filtered, ɤ-irradiated Nanopure Diamond UV water	not given	not given	not given	not applicable	not provided	50-100	not provided	not provided	not provided	not provided	not provided	not provided	142	spherical	single intra-tracheal instillation	0.280204	124727	0.0800584
GSE68036_CB_Printex90_2d-control_2d	Lung	Lung	mus musculus	in vivo	Carbon black	printex 90	No	Carbon	No	No	Particle	C57BL/6BomTac	Carbon	2d	48h	intermediate-term	Husain et al. 2015 [79]	10.1016/j.taap.2015.11.003	none	none	N/A	0.99	< 1% polycyclic aromatic hydrocarbon	Evonik/Degussa	Frankfurt, Germany	Printex 90	Not given	14	not applicable	295–338	0.2 μm filtered, ɤ-irradiated Nanopure Diamond UV water	not given	not given	not given	not applicable	not provided	50-100	not provided	not provided	not provided	not provided	not provided	not provided	142	spherical	single intra-tracheal instillation	0.280204	124727	0.0800584
GSE68036_CB_Printex90_3d-control_3d	Lung	Lung	mus musculus	in vivo	Carbon black	printex 90	No	Carbon	No	No	Particle	C57BL/6BomTac	Carbon	3d	72h	short-term	Husain et al. 2015 [79]	10.1016/j.taap.2015.11.003	none	none	N/A	0.99	< 1% polycyclic aromatic hydrocarbon	Evonik/Degussa	Frankfurt, Germany	Printex 90	Not given	14	not applicable	295–338	0.2 μm filtered, ɤ-irradiated Nanopure Diamond UV water	not given	not given	not given	not applicable	not provided	50-100	not provided	not provided	not provided	not provided	not provided	not provided	142	spherical	single intra-tracheal instillation	0.280204	124727	0.0800584
GSE68036_CB_Printex90_3h-control_3h	Lung	Lung	mus musculus	in vivo	Carbon black	printex 90	No	Carbon	No	No	Particle	C57BL/6BomTac	Carbon	3h	3h	short-term	Husain et al. 2015 [79]	10.1016/j.taap.2015.11.003	none	none	N/A	0.99	< 1% polycyclic aromatic hydrocarbon	Evonik/Degussa	Frankfurt, Germany	Printex 90	Not given	14	not applicable	295–338	0.2 μm filtered, ɤ-irradiated Nanopure Diamond UV water	not given	not given	not given	not applicable	not provided	50-100	not provided	not provided	not provided	not provided	not provided	not provided	142	spherical	single intra-tracheal instillation	0.280204	124727	0.0800584
GSE68036_CB_Printex90_42d-control_42d	Lung	Lung	mus musculus	in vivo	Carbon black	printex 90	No	Carbon	No	No	Particle	C57BL/6BomTac	Carbon	42d	1008h	long-term	Husain et al. 2015 [79]	10.1016/j.taap.2015.11.003	none	none	N/A	0.99	< 1% polycyclic aromatic hydrocarbon	Evonik/Degussa	Frankfurt, Germany	Printex 90	Not given	14	not applicable	295–338	0.2 μm filtered, ɤ-irradiated Nanopure Diamond UV water	not given	not given	not given	not applicable	not provided	50-100	not provided	not provided	not provided	not provided	not provided	not provided	142	spherical	single intra-tracheal instillation	0.280204	124727	0.0800584
GSE68036_CB_Printex90_4d-control_4d	Lung	Lung	mus musculus	in vivo	Carbon black	printex 90	No	Carbon	No	No	Particle	C57BL/6BomTac	Carbon	4d	96h	short-term	Husain et al. 2015 [79]	10.1016/j.taap.2015.11.003	none	none	N/A	0.99	< 1% polycyclic aromatic hydrocarbon	Evonik/Degussa	Frankfurt, Germany	Printex 90	Not given	14	not applicable	295–338	0.2 μm filtered, ɤ-irradiated Nanopure Diamond UV water	not given	not given	not given	not applicable	not provided	50-100	not provided	not provided	not provided	not provided	not provided	not provided	142	spherical	single intra-tracheal instillation	0.280204	124727	0.0800584
GSE68036_CB_Printex90_5d-control_5d	Lung	Lung	mus musculus	in vivo	Carbon black	printex 90	No	Carbon	No	No	Particle	C57BL/6BomTac	Carbon	5d	120h	intermediate-term	Husain et al. 2015 [79]	10.1016/j.taap.2015.11.003	none	none	N/A	0.99	< 1% polycyclic aromatic hydrocarbon	Evonik/Degussa	Frankfurt, Germany	Printex 90	Not given	14	not applicable	295–338	0.2 μm filtered, ɤ-irradiated Nanopure Diamond UV water	not given	not given	not given	not applicable	not provided	50-100	not provided	not provided	not provided	not provided	not provided	not provided	142	spherical	single intra-tracheal instillation	0.280204	124727	0.0800584
GSE75429_Mitsui7_high-control	Lung	Lung	mus musculus	in vivo	MWCNT	MWCNT-7	No	Carbon	No	No	Tubes	MutaMouse	Carbon	56d	1344h	long-term	Rahman et al. 2017 [69]	10.1016/j.mrgentox.2017.08.005	none	None	N/A	not stated	<1 (Na, Mn, Al, Ni, Mg (Na: 499 ± 103 μg/g, Mg: 1 ± 1 μg/g, Al: 66 ± 19 μg/g, Fe: 355 ± 2 μg/g, Ni: 1 μg/g)	Mitsui' & Company	Japan	not stated	not stated	40-90	not applicable	24-28	0.05% BSA in water	N/A	74 ± 28	5700 ± 3700	not provided	28	not provided	not provided	682 ± 13	not provided	not provided	not provided	not provided	not provided	Tubes	once a week for four consecutive weeks	0.280204	1.24829e+07	0.0172433
GSE75429_Mitsui7_low-control	Lung	Lung	mus musculus	in vivo	MWCNT	MWCNT-7	No	Carbon	No	No	Tubes	MutaMouse	Carbon	56d	1344h	long-term	Rahman et al. 2017 [69]	10.1016/j.mrgentox.2017.08.005	none	None	N/A	not stated	<1 (Na, Mn, Al, Ni, Mg (Na: 499 ± 103 μg/g, Mg: 1 ± 1 μg/g, Al: 66 ± 19 μg/g, Fe: 355 ± 2 μg/g, Ni: 1 μg/g)	Mitsui' & Company	Japan	not stated	not stated	40-90	not applicable	24-28	0.05% BSA in water	N/A	74 ± 28	5700 ± 3700	not provided	28	not provided	not provided	682 ± 13	not provided	not provided	not provided	not provided	not provided	Tubes	once a week for four consecutive weeks	0.280204	1.24829e+07	0.0172433
GSE75429_NM401_high-control	Lung	Lung	mus musculus	in vivo	MWCNT	NM401	No	Carbon	No	No	Tubes	MutaMouse	Carbon	56d	1344h	long-term	Rahman et al. 2017 [69]	10.1016/j.mrgentox.2017.08.005	none	None	N/A	not stated	<5 Na, Mn, Al, Ni, Mg (Na: 581 ± 32 μg/g, Fe: 379 ± 71 μg/g, Mg: 0 ± 0.3 μg/g, Al: 59 ± 4 μg/g, Ni: 2 μg/g)	IO-LE-TEC Nanomaterials (CP-0006-SG)		not stated	not stated	10-30	5-15	40-300	0.05% BSA in water	N/A	67 ± 26.2	4000 ± 2400	not provided	18	not provided	not provided	710 ± 17	not provided	not provided	not provided	not provided	not provided	Tubes	once a week for four consecutive weeks	0.280204	6.44091e+13	9.97879e-05
GSE75429_NM401_low-control	Lung	Lung	mus musculus	in vivo	MWCNT	NM401	No	Carbon	No	No	Tubes	MutaMouse	Carbon	56d	1344h	long-term	Rahman et al. 2017 [69]	10.1016/j.mrgentox.2017.08.005	none	None	N/A	not stated	<5 Na, Mn, Al, Ni, Mg (Na: 581 ± 32 μg/g, Fe: 379 ± 71 μg/g, Mg: 0 ± 0.3 μg/g, Al: 59 ± 4 μg/g, Ni: 2 μg/g)	IO-LE-TEC Nanomaterials (CP-0006-SG)		not stated	not stated	10-30	5-15	40-300	0.05% BSA in water	N/A	67 ± 26.2	4000 ± 2400	not provided	18	not provided	not provided	710 ± 17	not provided	not provided	not provided	not provided	not provided	Tubes	once a week for four consecutive weeks	0.280204	6.44091e+13	9.97879e-05
GSE79766_Ag_ions-control	mESC	primary cell line	mus musculus	in vivo	Silver	ions	No	Silver	Yes	No	Particle	C57BL/6 mice	Metal	24h	24h	short-term	Gao et al. 2017 [100]	10.1186/s12951-017-0265-6	citrate	None	N/A	99.99	not stated	Nanocomposix	San Diego, CA	not provided	not provided	20	not applicable	not given	ESGRO Complete Basal Medium	20.4 ± 3.2	not applicable	not applicable	not applicable	not given	20.4 ± 3.2	0.29	78.6	0.048	−39.8 (2mM citrate)	not given	monodispersed, monomodal	<5	spherical		0.407848	117922	0.0815697
GSE79766_AgNPs-control	mESC	primary cell line	mus musculus	in vivo	Silver	-	No	Silver	Yes	No	Particle	C57BL/6 mice	Metal	24h	24h	short-term	Gao et al. 2017 [100]	10.1186/s12951-017-0265-6	citrate	None	N/A	99.99	not stated	Nanocomposix	San Diego, CA	not provided	not provided	20	not applicable	not given	ESGRO Complete Basal Medium	20.4 ± 3.2	not applicable	not applicable	not applicable	not given	20.4 ± 3.2	0.29	78.6	0.048	−39.8 (2mM citrate)	not given	monodispersed, monomodal	<5	spherical		0.407848	117922	0.0815697
GSE81564_nanoTiO2_162ug_1d-control_1d	Lung	Lung	mus musculus	in vivo	Titanium	anatase 20nm	No	Titanium	Yes	Yes	Particle	C57BL/6 mice	Oxide	1d	24h	short-term	Rahman et al. 2017 [60]	10.1093/mutage/gew048	None	None	Anatase	0.99	none	Cristal Global (http://www.cristal.com)		PC105	Actually got from OECD programme	30	not applicable		MilliQ water	~30	~35–70	not provided	not applicable	90	242.9 ± 53.1	not provided	not provided	not provided	not provided	not provided	not provided	not provided	elongated		0.748863	64292	0.0998484
GSE81564_nanoTiO2_162ug_28d-control_28d	Lung	Lung	mus musculus	in vivo	Titanium	anatase 20nm	No	Titanium	Yes	Yes	Particle	C57BL/6 mice	Oxide	28d	672h	intermediate-term	Rahman et al. 2017 [60]	10.1093/mutage/gew048	None	None	Anatase	0.99	none	Cristal Global (http://www.cristal.com)		PC105	Actually got from OECD programme	30	not applicable		MilliQ water	~30	~35–70	not provided	not applicable	90	242.9 ± 53.1	not provided	not provided	not provided	not provided	not provided	not provided	not provided	elongated		0.748863	64292	0.0998484
GSE81564_nanoTiO2_486ug_1d-control_1d	Lung	Lung	mus musculus	in vivo	Titanium	anatase 20nm	No	Titanium	Yes	Yes	Particle	C57BL/6 mice	Oxide	1d	24h	short-term	Rahman et al. 2017 [60]	10.1093/mutage/gew048	None	None	Anatase	0.99	none	Cristal Global (http://www.cristal.com)		PC105	Actually got from OECD programme	30	not applicable		MilliQ water	~30	~35–70	not provided	not applicable	90	242.9 ± 53.1	not provided	not provided	not provided	not provided	not provided	not provided	not provided	elongated		0.748863	64292	0.0998484
GSE81564_nanoTiO2_486ug_28d-control_28d	Lung	Lung	mus musculus	in vivo	Titanium	anatase 20nm	No	Titanium	Yes	Yes	Particle	C57BL/6 mice	Oxide	28d	672h	intermediate-term	Rahman et al. 2017 [60]	10.1093/mutage/gew048	None	None	Anatase	0.99	none	Cristal Global (http://www.cristal.com)		PC105	Actually got from OECD programme	30	not applicable		MilliQ water	~30	~35–70	not provided	not applicable	90	242.9 ± 53.1	not provided	not provided	not provided	not provided	not provided	not provided	not provided	elongated		0.748863	64292	0.0998484
GSE81564_nanoTiO2_54ug_1d-control_1d	Lung	Lung	mus musculus	in vivo	Titanium	anatase 20nm	No	Titanium	Yes	Yes	Particle	C57BL/6 mice	Oxide	1d	24h	short-term	Rahman et al. 2017 [60]	10.1093/mutage/gew048	None	None	Anatase	0.99	none	Cristal Global (http://www.cristal.com)		PC105	Actually got from OECD programme	30	not applicable		MilliQ water	~30	~35–70	not provided	not applicable	90	242.9 ± 53.1	not provided	not provided	not provided	not provided	not provided	not provided	not provided	elongated		0.748863	64292	0.0998484
GSE81564_nanoTiO2_54ug_28d-control_28d	Lung	Lung	mus musculus	in vivo	Titanium	anatase 20nm	No	Titanium	Yes	Yes	Particle	C57BL/6 mice	Oxide	28d	672h	intermediate-term	Rahman et al. 2017 [60]	10.1093/mutage/gew048	None	None	Anatase	0.99	none	Cristal Global (http://www.cristal.com)		PC105	Actually got from OECD programme	30	not applicable		MilliQ water	~30	~35–70	not provided	not applicable	90	242.9 ± 53.1	not provided	not provided	not provided	not provided	not provided	not provided	not provided	elongated		0.748863	64292	0.0998484
GSE81565_nanoTiO2_162ug_1d-control_1d	Lung	Lung	mus musculus	in vivo	Titanium	rutile hydrophilic	No	Titanium	Yes	Yes	Particle	C57BL/6 mice	Oxide	1d	24h	short-term	Rahman et al. 2017 [60]	10.1093/mutage/gew048	None	Modified Dimethicone (2 wt%)	Rutile	91.3	Al, Si, Fe and S	Sachtleben Chemie GmbH	Germany	UV Titan M262	Actually got from OECD programme	20	not applicable		MilliQ water	18-52	Not applicable	Not applicable	not applicable	51.69–50.8	110.1 ± 27.9	not provided	not provided	not provided	not provided	not provided	not provided	not provided	spherical		0.748863	19049.5	0.149773
GSE81565_nanoTiO2_162ug_28d-control_28d	Lung	Lung	mus musculus	in vivo	Titanium	rutile hydrophilic	No	Titanium	Yes	Yes	Particle	C57BL/6 mice	Oxide	28d	672h	intermediate-term	Rahman et al. 2017 [60]	10.1093/mutage/gew048	None	Modified Dimethicone (2 wt%)	Rutile	91.3	Al, Si, Fe and S	Sachtleben Chemie GmbH	Germany	UV Titan M262	Actually got from OECD programme	20	not applicable		MilliQ water	18-52	Not applicable	Not applicable	not applicable	51.69–50.8	110.1 ± 27.9	not provided	not provided	not provided	not provided	not provided	not provided	not provided	spherical		0.748863	19049.5	0.149773
GSE81565_nanoTiO2_486ug_1d-control_1d	Lung	Lung	mus musculus	in vivo	Titanium	rutile hydrophilic	No	Titanium	Yes	Yes	Particle	C57BL/6 mice	Oxide	1d	24h	short-term	Rahman et al. 2017 [60]	10.1093/mutage/gew048	None	Modified Dimethicone (2 wt%)	Rutile	91.3	Al, Si, Fe and S	Sachtleben Chemie GmbH	Germany	UV Titan M262	Actually got from OECD programme	20	not applicable		MilliQ water	18-52	Not applicable	Not applicable	not applicable	51.69–50.8	110.1 ± 27.9	not provided	not provided	not provided	not provided	not provided	not provided	not provided	spherical		0.748863	19049.5	0.149773
GSE81565_nanoTiO2_486ug_28d-control_28d	Lung	Lung	mus musculus	in vivo	Titanium	rutile hydrophilic	No	Titanium	Yes	Yes	Particle	C57BL/6 mice	Oxide	28d	672h	intermediate-term	Rahman et al. 2017 [60]	10.1093/mutage/gew048	None	Modified Dimethicone (2 wt%)	Rutile	91.3	Al, Si, Fe and S	Sachtleben Chemie GmbH	Germany	UV Titan M262	Actually got from OECD programme	20	not applicable		MilliQ water	18-52	Not applicable	Not applicable	not applicable	51.69–50.8	110.1 ± 27.9	not provided	not provided	not provided	not provided	not provided	not provided	not provided	spherical		0.748863	19049.5	0.149773
GSE81565_nanoTiO2_54ug_1d-control_1d	Lung	Lung	mus musculus	in vivo	Titanium	rutile hydrophilic	No	Titanium	Yes	Yes	Particle	C57BL/6 mice	Oxide	1d	24h	short-term	Rahman et al. 2017 [60]	10.1093/mutage/gew048	None	Modified Dimethicone (2 wt%)	Rutile	91.3	Al, Si, Fe and S	Sachtleben Chemie GmbH	Germany	UV Titan M262	Actually got from OECD programme	20	not applicable		MilliQ water	18-52	Not applicable	Not applicable	not applicable	51.69–50.8	110.1 ± 27.9	not provided	not provided	not provided	not provided	not provided	not provided	not provided	spherical		0.748863	19049.5	0.149773
GSE81565_nanoTiO2_54ug_28d-control_28d	Lung	Lung	mus musculus	in vivo	Titanium	rutile hydrophilic	No	Titanium	Yes	Yes	Particle	C57BL/6 mice	Oxide	28d	672h	intermediate-term	Rahman et al. 2017 [60]	10.1093/mutage/gew048	None	Modified Dimethicone (2 wt%)	Rutile	91.3	Al, Si, Fe and S	Sachtleben Chemie GmbH	Germany	UV Titan M262	Actually got from OECD programme	20	not applicable		MilliQ water	18-52	Not applicable	Not applicable	not applicable	51.69–50.8	110.1 ± 27.9	not provided	not provided	not provided	not provided	not provided	not provided	not provided	spherical		0.748863	19049.5	0.149773
GSE81566_nanoTiO2_162ug_1d-control_1d	Lung	Lung	mus musculus	in vivo	Titanium	rutile hydrophobic	No	Titanium	Yes	Yes	Particle	C57BL/6 mice	Oxide	1d	24h	short-term	Rahman et al. 2017 [60]	10.1093/mutage/gew048	None	Modified Glycerol (1-2 wt %)	Rutile	92.7	Al, Si, S	Sachtleben Chemie GmbH	Germany	UV Titan M212	Actually got from OECD programme	21	not applicable		MilliQ water	~30	~35–70	not provided	not applicable	57.07–57.18	39.3 ± 7.3	not provided	not provided	not provided	not provided	not provided	not provided	not provided	elongated		0.748863	22052.2	0.142641
GSE81566_nanoTiO2_162ug_28d-control_28d	Lung	Lung	mus musculus	in vivo	Titanium	rutile hydrophobic	No	Titanium	Yes	Yes	Particle	C57BL/6 mice	Oxide	28d	672h	intermediate-term	Rahman et al. 2017 [60]	10.1093/mutage/gew048	None	Modified Glycerol (1-2 wt %)	Rutile	92.7	Al, Si, S	Sachtleben Chemie GmbH	Germany	UV Titan M212	Actually got from OECD programme	21	not applicable		MilliQ water	~30	~35–70	not provided	not applicable	57.07–57.18	39.3 ± 7.3	not provided	not provided	not provided	not provided	not provided	not provided	not provided	elongated		0.748863	22052.2	0.142641
GSE81566_nanoTiO2_486ug_1d-control_1d	Lung	Lung	mus musculus	in vivo	Titanium	rutile hydrophobic	No	Titanium	Yes	Yes	Particle	C57BL/6 mice	Oxide	1d	24h	short-term	Rahman et al. 2017 [60]	10.1093/mutage/gew048	None	Modified Glycerol (1-2 wt %)	Rutile	92.7	Al, Si, S	Sachtleben Chemie GmbH	Germany	UV Titan M212	Actually got from OECD programme	21	not applicable		MilliQ water	~30	~35–70	not provided	not applicable	57.07–57.18	39.3 ± 7.3	not provided	not provided	not provided	not provided	not provided	not provided	not provided	elongated		0.748863	22052.2	0.142641
GSE81566_nanoTiO2_486ug_28d-control_28d	Lung	Lung	mus musculus	in vivo	Titanium	rutile hydrophobic	No	Titanium	Yes	Yes	Particle	C57BL/6 mice	Oxide	28d	672h	intermediate-term	Rahman et al. 2017 [60]	10.1093/mutage/gew048	None	Modified Glycerol (1-2 wt %)	Rutile	92.7	Al, Si, S	Sachtleben Chemie GmbH	Germany	UV Titan M212	Actually got from OECD programme	21	not applicable		MilliQ water	~30	~35–70	not provided	not applicable	57.07–57.18	39.3 ± 7.3	not provided	not provided	not provided	not provided	not provided	not provided	not provided	elongated		0.748863	22052.2	0.142641
GSE81566_nanoTiO2_54ug_1d-control_1d	Lung	Lung	mus musculus	in vivo	Titanium	rutile hydrophobic	No	Titanium	Yes	Yes	Particle	C57BL/6 mice	Oxide	1d	24h	short-term	Rahman et al. 2017 [60]	10.1093/mutage/gew048	None	Modified Glycerol (1-2 wt %)	Rutile	92.7	Al, Si, S	Sachtleben Chemie GmbH	Germany	UV Titan M212	Actually got from OECD programme	21	not applicable		MilliQ water	~30	~35–70	not provided	not applicable	57.07–57.18	39.3 ± 7.3	not provided	not provided	not provided	not provided	not provided	not provided	not provided	elongated		0.748863	22052.2	0.142641
GSE81566_nanoTiO2_54ug_28d-control_28d	Lung	Lung	mus musculus	in vivo	Titanium	rutile hydrophobic	No	Titanium	Yes	Yes	Particle	C57BL/6 mice	Oxide	28d	672h	intermediate-term	Rahman et al. 2017 [60]	10.1093/mutage/gew048	None	Modified Glycerol (1-2 wt %)	Rutile	92.7	Al, Si, S	Sachtleben Chemie GmbH	Germany	UV Titan M212	Actually got from OECD programme	21	not applicable		MilliQ water	~30	~35–70	not provided	not applicable	57.07–57.18	39.3 ± 7.3	not provided	not provided	not provided	not provided	not provided	not provided	not provided	elongated		0.748863	22052.2	0.142641
GSE81567_nanoTiO2_162ug_1d-control_1d	Lung	Lung	mus musculus	in vivo	Titanium	mix rutile/anatase	No	Titanium	Yes	Yes	Particle	C57BL/6 mice	Oxide	1d	24h	short-term	Rahman et al. 2017 [60]	10.1093/mutage/gew048	None	None	81.5:18.5 Rutile/anatase	0.99	none	Evonik Degussa GmbH	Germany	P25	Actually got from OECD programme	22/40	not applicable		MilliQ water	18-52	Not applicable	Not applicable	not applicable	52.81–55.49	242.9 ± 56.4	not provided	not provided	not provided	not provided	not provided	not provided	not provided	spherical		0.748863	70937.9	0.0966275
GSE81567_nanoTiO2_162ug_28d-control_28d	Lung	Lung	mus musculus	in vivo	Titanium	mix rutile/anatase	No	Titanium	Yes	Yes	Particle	C57BL/6 mice	Oxide	28d	672h	intermediate-term	Rahman et al. 2017 [60]	10.1093/mutage/gew048	None	None	81.5:18.5 Rutile/anatase	0.99	none	Evonik Degussa GmbH	Germany	P25	Actually got from OECD programme	22/40	not applicable		MilliQ water	18-52	Not applicable	Not applicable	not applicable	52.81–55.49	242.9 ± 56.4	not provided	not provided	not provided	not provided	not provided	not provided	not provided	spherical		0.748863	70937.9	0.0966275
GSE81567_nanoTiO2_486ug_1d-control_1d	Lung	Lung	mus musculus	in vivo	Titanium	mix rutile/anatase	No	Titanium	Yes	Yes	Particle	C57BL/6 mice	Oxide	1d	24h	short-term	Rahman et al. 2017 [60]	10.1093/mutage/gew048	None	None	81.5:18.5 Rutile/anatase	0.99	none	Evonik Degussa GmbH	Germany	P25	Actually got from OECD programme	22/40	not applicable		MilliQ water	18-52	Not applicable	Not applicable	not applicable	52.81–55.49	242.9 ± 56.4	not provided	not provided	not provided	not provided	not provided	not provided	not provided	spherical		0.748863	70937.9	0.0966275
GSE81567_nanoTiO2_486ug_28d-control_28d	Lung	Lung	mus musculus	in vivo	Titanium	mix rutile/anatase	No	Titanium	Yes	Yes	Particle	C57BL/6 mice	Oxide	28d	672h	intermediate-term	Rahman et al. 2017 [60]	10.1093/mutage/gew048	None	None	81.5:18.5 Rutile/anatase	0.99	none	Evonik Degussa GmbH	Germany	P25	Actually got from OECD programme	22/40	not applicable		MilliQ water	18-52	Not applicable	Not applicable	not applicable	52.81–55.49	242.9 ± 56.4	not provided	not provided	not provided	not provided	not provided	not provided	not provided	spherical		0.748863	70937.9	0.0966275
GSE81567_nanoTiO2_54ug_1d-control_1d	Lung	Lung	mus musculus	in vivo	Titanium	mix rutile/anatase	No	Titanium	Yes	Yes	Particle	C57BL/6 mice	Oxide	1d	24h	short-term	Rahman et al. 2017 [60]	10.1093/mutage/gew048	None	None	81.5:18.5 Rutile/anatase	0.99	none	Evonik Degussa GmbH	Germany	P25	Actually got from OECD programme	22/40	not applicable		MilliQ water	18-52	Not applicable	Not applicable	not applicable	52.81–55.49	242.9 ± 56.4	not provided	not provided	not provided	not provided	not provided	not provided	not provided	spherical		0.748863	70937.9	0.0966275
GSE81567_nanoTiO2_54ug_28d-control_28d	Lung	Lung	mus musculus	in vivo	Titanium	mix rutile/anatase	No	Titanium	Yes	Yes	Particle	C57BL/6 mice	Oxide	28d	672h	intermediate-term	Rahman et al. 2017 [60]	10.1093/mutage/gew048	None	None	81.5:18.5 Rutile/anatase	0.99	none	Evonik Degussa GmbH	Germany	P25	Actually got from OECD programme	22/40	not applicable		MilliQ water	18-52	Not applicable	Not applicable	not applicable	52.81–55.49	242.9 ± 56.4	not provided	not provided	not provided	not provided	not provided	not provided	not provided	spherical		0.748863	70937.9	0.0966275
GSE81568_nanoTiO2_162ug_1d-control_1d	Lung	Lung	mus musculus	in vivo	Titanium	anatase 300 nm	No	Titanium	Yes	Yes	Particle	C57BL/6 mice	Oxide	1d	24h	short-term	Rahman et al. 2017 [60]	10.1093/mutage/gew048	None	None	Anatase	0.99	Al, Zr, polyalcohol	Cristal Global (http://www.cristal.com)		tiona	Actually got from OECD programme	300	not applicable		MilliQ water	100–120	Not applicable	Not applicable	not applicable	10	130.1 ± 49.8	not provided	not provided	not provided	not provided	not provided	not provided	not provided	spherical		0.748863	6.4292e+07	0.00998484
GSE81568_nanoTiO2_162ug_28d-control_28d	Lung	Lung	mus musculus	in vivo	Titanium	anatase 300 nm	No	Titanium	Yes	Yes	Particle	C57BL/6 mice	Oxide	28d	672h	intermediate-term	Rahman et al. 2017 [60]	10.1093/mutage/gew048	None	None	Anatase	0.99	Al, Zr, polyalcohol	Cristal Global (http://www.cristal.com)		tiona	Actually got from OECD programme	300	not applicable		MilliQ water	100–120	Not applicable	Not applicable	not applicable	10	130.1 ± 49.8	not provided	not provided	not provided	not provided	not provided	not provided	not provided	spherical		0.748863	6.4292e+07	0.00998484
GSE81568_nanoTiO2_486ug_1d-control_1d	Lung	Lung	mus musculus	in vivo	Titanium	anatase 300 nm	No	Titanium	Yes	Yes	Particle	C57BL/6 mice	Oxide	1d	24h	short-term	Rahman et al. 2017 [60]	10.1093/mutage/gew048	None	None	Anatase	0.99	Al, Zr, polyalcohol	Cristal Global (http://www.cristal.com)		tiona	Actually got from OECD programme	300	not applicable		MilliQ water	100–120	Not applicable	Not applicable	not applicable	10	130.1 ± 49.8	not provided	not provided	not provided	not provided	not provided	not provided	not provided	spherical		0.748863	6.4292e+07	0.00998484
GSE81568_nanoTiO2_486ug_28d-control_28d	Lung	Lung	mus musculus	in vivo	Titanium	anatase 300 nm	No	Titanium	Yes	Yes	Particle	C57BL/6 mice	Oxide	28d	672h	intermediate-term	Rahman et al. 2017 [60]	10.1093/mutage/gew048	None	None	Anatase	0.99	Al, Zr, polyalcohol	Cristal Global (http://www.cristal.com)		tiona	Actually got from OECD programme	300	not applicable		MilliQ water	100–120	Not applicable	Not applicable	not applicable	10	130.1 ± 49.8	not provided	not provided	not provided	not provided	not provided	not provided	not provided	spherical		0.748863	6.4292e+07	0.00998484
GSE81568_nanoTiO2_54ug_1d-control_1d	Lung	Lung	mus musculus	in vivo	Titanium	anatase 300 nm	No	Titanium	Yes	Yes	Particle	C57BL/6 mice	Oxide	1d	24h	short-term	Rahman et al. 2017 [60]	10.1093/mutage/gew048	None	None	Anatase	0.99	Al, Zr, polyalcohol	Cristal Global (http://www.cristal.com)		tiona	Actually got from OECD programme	300	not applicable		MilliQ water	100–120	Not applicable	Not applicable	not applicable	10	130.1 ± 49.8	not provided	not provided	not provided	not provided	not provided	not provided	not provided	spherical		0.748863	6.4292e+07	0.00998484
GSE81568_nanoTiO2_54ug_28d-control_28d	Lung	Lung	mus musculus	in vivo	Titanium	anatase 300 nm	No	Titanium	Yes	Yes	Particle	C57BL/6 mice	Oxide	28d	672h	intermediate-term	Rahman et al. 2017 [60]	10.1093/mutage/gew048	None	None	Anatase	0.99	Al, Zr, polyalcohol	Cristal Global (http://www.cristal.com)		tiona	Actually got from OECD programme	300	not applicable		MilliQ water	100–120	Not applicable	Not applicable	not applicable	10	130.1 ± 49.8	not provided	not provided	not provided	not provided	not provided	not provided	not provided	spherical		0.748863	6.4292e+07	0.00998484
GSE81569_nanoTiO2_162ug_1d-control_1d	Lung	Lung	mus musculus	in vivo	Titanium	anatase 8nm	No	Titanium	Yes	Yes	Particle	C57BL/6 mice	Oxide	1d	24h	short-term	Rahman et al. 2017 [60]	10.1093/mutage/gew048	None	None	Anatase	not given	Al, Si, Na, P, S, Zr	Sachtleben Chemie GmbH	Germany	Hombikat UV100	Actually got from OECD programme	8	not applicable	> 250	MilliQ water	8	Not applicable	Not applicable	not applicable	234.47–229.00	148.4 ± 38.3	not provided	not provided	not provided	not provided	not provided	not provided	not provided	spherical		0.748863	1219.17	0.374431
GSE81569_nanoTiO2_162ug_28d-control_28d	Lung	Lung	mus musculus	in vivo	Titanium	anatase 8nm	No	Titanium	Yes	Yes	Particle	C57BL/6 mice	Oxide	28d	672h	intermediate-term	Rahman et al. 2017 [60]	10.1093/mutage/gew048	None	None	Anatase	not given	Al, Si, Na, P, S, Zr	Sachtleben Chemie GmbH	Germany	Hombikat UV100	Actually got from OECD programme	8	not applicable	> 250	MilliQ water	8	Not applicable	Not applicable	not applicable	234.47–229.00	148.4 ± 38.3	not provided	not provided	not provided	not provided	not provided	not provided	not provided	spherical		0.748863	1219.17	0.374431
GSE81569_nanoTiO2_486ug_1d-control_1d	Lung	Lung	mus musculus	in vivo	Titanium	anatase 8nm	No	Titanium	Yes	Yes	Particle	C57BL/6 mice	Oxide	1d	24h	short-term	Rahman et al. 2017 [60]	10.1093/mutage/gew048	None	None	Anatase	not given	Al, Si, Na, P, S, Zr	Sachtleben Chemie GmbH	Germany	Hombikat UV100	Actually got from OECD programme	8	not applicable	> 250	MilliQ water	8	Not applicable	Not applicable	not applicable	234.47–229.00	148.4 ± 38.3	not provided	not provided	not provided	not provided	not provided	not provided	not provided	spherical		0.748863	1219.17	0.374431
GSE81569_nanoTiO2_486ug_28d-control_28d	Lung	Lung	mus musculus	in vivo	Titanium	anatase 8nm	No	Titanium	Yes	Yes	Particle	C57BL/6 mice	Oxide	28d	672h	intermediate-term	Rahman et al. 2017 [60]	10.1093/mutage/gew048	None	None	Anatase	not given	Al, Si, Na, P, S, Zr	Sachtleben Chemie GmbH	Germany	Hombikat UV100	Actually got from OECD programme	8	not applicable	> 250	MilliQ water	8	Not applicable	Not applicable	not applicable	234.47–229.00	148.4 ± 38.3	not provided	not provided	not provided	not provided	not provided	not provided	not provided	spherical		0.748863	1219.17	0.374431
GSE81569_nanoTiO2_54ug_1d-control_1d	Lung	Lung	mus musculus	in vivo	Titanium	anatase 8nm	No	Titanium	Yes	Yes	Particle	C57BL/6 mice	Oxide	1d	24h	short-term	Rahman et al. 2017 [60]	10.1093/mutage/gew048	None	None	Anatase	not given	Al, Si, Na, P, S, Zr	Sachtleben Chemie GmbH	Germany	Hombikat UV100	Actually got from OECD programme	8	not applicable	> 250	MilliQ water	8	Not applicable	Not applicable	not applicable	234.47–229.00	148.4 ± 38.3	not provided	not provided	not provided	not provided	not provided	not provided	not provided	spherical		0.748863	1219.17	0.374431
GSE81569_nanoTiO2_54ug_28d-control_28d	Lung	Lung	mus musculus	in vivo	Titanium	anatase 8nm	No	Titanium	Yes	Yes	Particle	C57BL/6 mice	Oxide	28d	672h	intermediate-term	Rahman et al. 2017 [60]	10.1093/mutage/gew048	None	None	Anatase	not given	Al, Si, Na, P, S, Zr	Sachtleben Chemie GmbH	Germany	Hombikat UV100	Actually got from OECD programme	8	not applicable	> 250	MilliQ water	8	Not applicable	Not applicable	not applicable	234.47–229.00	148.4 ± 38.3	not provided	not provided	not provided	not provided	not provided	not provided	not provided	spherical		0.748863	1219.17	0.374431
GSE82062_nanoSiO2-control	Beas2B	primary cell line	homo sapiens	in vitro	Silica	amorphous silica nanoparticlee	No	Silica	No	Yes	Particle	-	Oxide	not published	-	-	Guo et al. 2017 [101]	10.1080/17435390.2017.1403658	None	None	N/A	>99.9%	not stated	In-house synthesis using Stober method	not applicable	not applicable	Not applicable	60	not applicable	not given	DMEM	57.66 ± 7.30	not applicable	not applicable	not applicable	not given	not given	not given	106	not given	not given	−32	monodispersed, monomodal	not given	spherical		0.909994	286641	0.0606663
GSE84982_Caco2_AgNO3_1.5_24-control_0_24	Caco2	cancer cell line	homo sapiens	in vitro	Silver	nitrate	No	Silver	Yes	No	Particle	-	Metal	24h	24h	short-term	van der Zande et al. 2016 [80]	10.1080/17435390.2016.1225132																													0.407848	0
GSE84982_Caco2_AgNO3_1.5_6-control_0_6	Caco2	cancer cell line	homo sapiens	in vitro	Silver	nitrate	No	Silver	Yes	No	Particle	-	Metal	6h	6h	short-term	van der Zande et al. 2016 [80]	10.1080/17435390.2016.1225132																													0.407848	0
GSE84982_Caco2_AgNP110_25_24-control_0_24	Caco2	cancer cell line	homo sapiens	in vitro	Silver	AgNP110	No	Silver	Yes	No	Particle	-	Metal	24h	24h	short-term	van der Zande et al. 2016 [80]	10.1080/17435390.2016.1225132	citrate	uncapped	N/A	99.99	not stated	Nanocomposix	San Diego, CA	CTH1409	Not given	112.6±7.8	not applicable	5.7	DMEM + FBS	not given	not given	not given	not applicable	not provided	not provided	not provided	135±6	not provided	not provided	not provided	not provided	<2.5	spherical		0.407848	2.10436e+07	0.0144884
GSE84982_Caco2_AgNP110_25_6-control_0_6	Caco2	cancer cell line	homo sapiens	in vitro	Silver	AgNP110	No	Silver	Yes	No	Particle	-	Metal	6h	6h	short-term	van der Zande et al. 2016 [80]	10.1080/17435390.2016.1225132	citrate	uncapped	N/A	99.99	not stated	Nanocomposix	San Diego, CA	CTH1409	Not given	112.6±7.8	not applicable	5.7	DMEM + FBS	not given	not given	not given	not applicable	not provided	not provided	not provided	135±6	not provided	not provided	not provided	not provided	<2.5	spherical		0.407848	2.10436e+07	0.0144884
GSE84982_Caco2_AgNP20_25_24-control_0_24	Caco2	cancer cell line	homo sapiens	in vitro	Silver	AgNP20	No	Silver	Yes	No	Particle	-	Metal	24h	24h	short-term	van der Zande et al. 2016 [80]	10.1080/17435390.2016.1225132	citrate	uncapped	N/A	99.99	not stated	Nanocomposix	San Diego, CA	EAW1091	Not given	20.3±1.9	not applicable	27.6	DMEM + FBS	not given	not given	not given	not applicable	not provided	not provided	not provided	40±4	not provided	not provided	not provided	not provided	<5	spherical		0.407848	123308	0.0803642
GSE84982_Caco2_AgNP20_25_6-control_0_6	Caco2	cancer cell line	homo sapiens	in vitro	Silver	AgNP20	No	Silver	Yes	No	Particle	-	Metal	6h	6h	short-term	van der Zande et al. 2016 [80]	10.1080/17435390.2016.1225132	citrate	uncapped	N/A	99.99	not stated	Nanocomposix	San Diego, CA	EAW1091	Not given	20.3±1.9	not applicable	27.6	DMEM + FBS	not given	not given	not given	not applicable	not provided	not provided	not provided	40±4	not provided	not provided	not provided	not provided	<5	spherical		0.407848	123308	0.0803642
GSE84982_Caco2_AgNP30_25_24-control_0_24	Caco2	cancer cell line	homo sapiens	in vitro	Silver	AgNP30	No	Silver	Yes	No	Particle	-	Metal	24h	24h	short-term	van der Zande et al. 2016 [80]	10.1080/17435390.2016.1225132	citrate	uncapped	N/A	99.99	not stated	Nanocomposix	San Diego, CA	CTH1088	Not given	34.4±3.4	not applicable	14.2	DMEM + FBS	not given	not given	not given	not applicable	not provided	not provided	not provided	43±1	not provided	not provided	not provided	not provided	<2.5	spherical		0.407848	600039	0.0474242
GSE84982_Caco2_AgNP30_25_6-control_0_6	Caco2	cancer cell line	homo sapiens	in vitro	Silver	AgNP30	No	Silver	Yes	No	Particle	-	Metal	6h	6h	short-term	van der Zande et al. 2016 [80]	10.1080/17435390.2016.1225132	citrate	uncapped	N/A	99.99	not stated	Nanocomposix	San Diego, CA	CTH1088	Not given	34.4±3.4	not applicable	14.2	DMEM + FBS	not given	not given	not given	not applicable	not provided	not provided	not provided	43±1	not provided	not provided	not provided	not provided	<2.5	spherical		0.407848	600039	0.0474242
GSE84982_Caco2_AgNP60_25_24-control_0_24	Caco2	cancer cell line	homo sapiens	in vitro	Silver	AgNP60	No	Silver	Yes	No	Particle	-	Metal	24h	24h	short-term	van der Zande et al. 2016 [80]	10.1080/17435390.2016.1225132	citrate	uncapped	N/A	99.99	not stated	Nanocomposix	San Diego, CA	EAW1093	Not given	61.2±5.3	not applicable	9.4	DMEM + FBS	not given	not given	not given	not applicable	not provided	not provided	not provided	88±2	not provided	not provided	not provided	not provided	<2.5	spherical		0.407848	3.37877e+06	0.0266568
GSE84982_Caco2_AgNP60_25_6-control_0_6	Caco2	cancer cell line	homo sapiens	in vitro	Silver	AgNP60	No	Silver	Yes	No	Particle	-	Metal	6h	6h	short-term	van der Zande et al. 2016 [80]	10.1080/17435390.2016.1225132	citrate	uncapped	N/A	99.99	not stated	Nanocomposix	San Diego, CA	EAW1093	Not given	61.2±5.3	not applicable	9.4	DMEM + FBS	not given	not given	not given	not applicable	not provided	not provided	not provided	88±2	not provided	not provided	not provided	not provided	<2.5	spherical		0.407848	3.37877e+06	0.0266568
GSE84982_MCF7_AgNO3_1.5_24-control_0_24	MCF7	cancer cell line	homo sapiens	in vitro	Silver	nitrate	No	Silver	Yes	No	Particle	-	Metal	24h	24h	short-term	van der Zande et al. 2016 [80]	10.1080/17435390.2016.1225132																													0.407848	0
GSE84982_MCF7_AgNO3_1.5_6-control_0_6	MCF7	cancer cell line	homo sapiens	in vitro	Silver	nitrate	No	Silver	Yes	No	Particle	-	Metal	6h	6h	short-term	van der Zande et al. 2016 [80]	10.1080/17435390.2016.1225132																													0.407848	0
GSE84982_MCF7_AgNP110_25_24-control_0_24	MCF7	cancer cell line	homo sapiens	in vitro	Silver	AgNP110	No	Silver	Yes	No	Particle	-	Metal	24h	24h	short-term	van der Zande et al. 2016 [80]	10.1080/17435390.2016.1225132	citrate	uncapped	N/A	99.99	not stated	Nanocomposix	San Diego, CA	CTH1409	Not given	112.6±7.8	not applicable	5.7	DMEM + FBS	not given	not given	not given	not applicable	not provided	not provided	not provided	135±6	not provided	not provided	not provided	not provided	<2.5	spherical		0.407848	2.10436e+07	0.0144884
GSE84982_MCF7_AgNP110_25_6-control_0_6	MCF7	cancer cell line	homo sapiens	in vitro	Silver	AgNP110	No	Silver	Yes	No	Particle	-	Metal	6h	6h	short-term	van der Zande et al. 2016 [80]	10.1080/17435390.2016.1225132	citrate	uncapped	N/A	99.99	not stated	Nanocomposix	San Diego, CA	CTH1409	Not given	112.6±7.8	not applicable	5.7	DMEM + FBS	not given	not given	not given	not applicable	not provided	not provided	not provided	135±6	not provided	not provided	not provided	not provided	<2.5	spherical		0.407848	2.10436e+07	0.0144884
GSE84982_MCF7_AgNP20_25_24-control_0_24	MCF7	cancer cell line	homo sapiens	in vitro	Silver	AgNP20	No	Silver	Yes	No	Particle	-	Metal	24h	24h	short-term	van der Zande et al. 2016 [80]	10.1080/17435390.2016.1225132	citrate	uncapped	N/A	99.99	not stated	Nanocomposix	San Diego, CA	EAW1091	Not given	20.3±1.9	not applicable	27.6	DMEM + FBS	not given	not given	not given	not applicable	not provided	not provided	not provided	40±4	not provided	not provided	not provided	not provided	<5	spherical		0.407848	123308	0.0803642
GSE84982_MCF7_AgNP20_25_6-control_0_6	MCF7	cancer cell line	homo sapiens	in vitro	Silver	AgNP20	No	Silver	Yes	No	Particle	-	Metal	6h	6h	short-term	van der Zande et al. 2016 [80]	10.1080/17435390.2016.1225132	citrate	uncapped	N/A	99.99	not stated	Nanocomposix	San Diego, CA	EAW1091	Not given	20.3±1.9	not applicable	27.6	DMEM + FBS	not given	not given	not given	not applicable	not provided	not provided	not provided	40±4	not provided	not provided	not provided	not provided	<5	spherical		0.407848	123308	0.0803642
GSE84982_MCF7_AgNP30_25_24-control_0_24	MCF7	cancer cell line	homo sapiens	in vitro	Silver	AgNP30	No	Silver	Yes	No	Particle	-	Metal	24h	24h	short-term	van der Zande et al. 2016 [80]	10.1080/17435390.2016.1225132	citrate	uncapped	N/A	99.99	not stated	Nanocomposix	San Diego, CA	CTH1088	Not given	34.4±3.4	not applicable	14.2	DMEM + FBS	not given	not given	not given	not applicable	not provided	not provided	not provided	43±1	not provided	not provided	not provided	not provided	<2.5	spherical		0.407848	600039	0.0474242
GSE84982_MCF7_AgNP30_25_6-control_0_6	MCF7	cancer cell line	homo sapiens	in vitro	Silver	AgNP30	No	Silver	Yes	No	Particle	-	Metal	6h	6h	short-term	van der Zande et al. 2016 [80]	10.1080/17435390.2016.1225132	citrate	uncapped	N/A	99.99	not stated	Nanocomposix	San Diego, CA	CTH1088	Not given	34.4±3.4	not applicable	14.2	DMEM + FBS	not given	not given	not given	not applicable	not provided	not provided	not provided	43±1	not provided	not provided	not provided	not provided	<2.5	spherical		0.407848	600039	0.0474242
GSE84982_MCF7_AgNP60_25_24-control_0_24	MCF7	cancer cell line	homo sapiens	in vitro	Silver	AgNP60	No	Silver	Yes	No	Particle	-	Metal	24h	24h	short-term	van der Zande et al. 2016 [80]	10.1080/17435390.2016.1225132	citrate	uncapped	N/A	99.99	not stated	Nanocomposix	San Diego, CA	EAW1093	Not given	61.2±5.3	not applicable	9.4	DMEM + FBS	not given	not given	not given	not applicable	not provided	not provided	not provided	88±2	not provided	not provided	not provided	not provided	<2.5	spherical		0.407848	3.37877e+06	0.0266568
GSE84982_MCF7_AgNP60_25_6-control_0_6	MCF7	cancer cell line	homo sapiens	in vitro	Silver	AgNP60	No	Silver	Yes	No	Particle	-	Metal	6h	6h	short-term	van der Zande et al. 2016 [80]	10.1080/17435390.2016.1225132	citrate	uncapped	N/A	99.99	not stated	Nanocomposix	San Diego, CA	EAW1093	Not given	61.2±5.3	not applicable	9.4	DMEM + FBS	not given	not given	not given	not applicable	not provided	not provided	not provided	88±2	not provided	not provided	not provided	not provided	<2.5	spherical		0.407848	3.37877e+06	0.0266568
GSE85711_rCNT_aspiration-control_aspi	Lung	Lung	mus musculus	in vivo	MWCNT	MWCNT-7	No	Carbon	No	No	Tubes	C57BL/6 mice	Carbon	5d	120h	intermediate-term	Kinaret et al. 2017 [102]	10.1021/acsnano.6b05652	None	None	N/A	99.76 wt%	<1 wt% Ni and Fe	Cheap Tubes Inc.	Grafton, VT, USA	MWNTs 8-15 nm OD	not provided	8-15 (OD)	10-50	233	aerosolized													<0.022	long tubes	aspiration	0.280204	5.6818e+06	0.0224163
GSE85711_rCNT_inhalation-control_inha	Lung	Lung	mus musculus	in vivo	MWCNT	MWCNT-7	No	Carbon	No	No	Tubes	C57BL/6 mice	Carbon	5d	120h	intermediate-term	Kinaret et al. 2017 [102]	10.1021/acsnano.6b05652	None	None	N/A	99.76 wt%	<1 wt% Ni and Fe	Cheap Tubes Inc.	Grafton, VT, USA	MWNTs 8-15 nm OD	not provided	8-15 (OD)	10-50	233	aerosolized													<0.022	long tubes	inhalation	0.280204	5.6818e+06	0.0224163
GSE88786_Fe3O4_TiO2_NP_2-control_2	HeLa	cancer cell line	homo sapiens	in vitro	Titanium	Dopamine covered Fe3O4 TiO2	Yes	Titanium	Yes	Yes	Particle	-	Oxide	2h	2h	short-term	Lastra et al. 2019 [82]	10.33218/prnano2(4).190802.1	None	Dopamine	N/A	not stated	not stated	In-house produced	Not applicable	not provided	Not given	Not given	not applicable	Not given	Not given	Not given	Not given	Not given	not applicable	Not given	90	Not given	Not given	Not given	-27	Not given	stable for > 6 months	Not given	Not given	added to cells grown for 16h and incubated fror 2 or 4 hours	0.748863
GSE88786_Fe3O4_TiO2_NP_4-control_4	HeLa	cancer cell line	homo sapiens	in vitro	Titanium	Dopamine covered Fe3O4 TiO2	Yes	Titanium	Yes	Yes	Particle	-	Oxide	4h	4h	short-term	Lastra et al. 2019 [82]	10.33218/prnano2(4).190802.1	None	Dopamine	N/A	not stated	not stated	In-house produced	Not applicable	not provided	Not given	Not given	not applicable	Not given	Not given	Not given	Not given	Not given	not applicable	Not given	90	Not given	Not given	Not given	-27	Not given	stable for > 6 months	Not given	Not given	added to cells grown for 16h and incubated fror 2 or 4 hours	0.748863
GSE92563_E171_14d-control_14d	Colon	Colon	mus musculus	in vivo	Titanium	E171	No	Titanium	Yes	Yes	Particle	BALB/c mice	Oxide	14d	336h	intermediate-term	Proquin et al. 2018 [103]	10.1016/j.dib.2017.11.067	None	None	anatase	0.99	Al2O3 and/or SiO2	Sensient Technologies Company	Mexico	not given	not given	120	not applicable	not applicable	water	not given	not applicable	not applicable	not applicable	not given	not given	not given	316.8 ± 282.4	not given	not given	−12.78 ± 0.52	E171 comprises 2 fractions : 39% NPs and 61% MPs		rounded / spherical	food additive	0.748863	4.11469e+06	0.0249621
GSE92563_E171_21d-control_21d	Colon	Colon	mus musculus	in vivo	Titanium	E171	No	Titanium	Yes	Yes	Particle	BALB/c mice	Oxide	21d	504h	intermediate-term	Proquin et al. 2018 [103]	10.1016/j.dib.2017.11.067	None	None	anatase	0.99	Al2O3 and/or SiO2	Sensient Technologies Company	Mexico	not given	not given	120	not applicable	not applicable	water	not given	not applicable	not applicable	not applicable	not given	not given	not given	316.8 ± 282.4	not given	not given	−12.78 ± 0.52	E171 comprises 2 fractions : 39% NPs and 61% MPs		rounded / spherical	food additive	0.748863	4.11469e+06	0.0249621
GSE92563_E171_2d-control_2d	Colon	Colon	mus musculus	in vivo	Titanium	E171	No	Titanium	Yes	Yes	Particle	BALB/c mice	Oxide	2d	48h	intermediate-term	Proquin et al. 2018 [103]	10.1016/j.dib.2017.11.067	None	None	anatase	0.99	Al2O3 and/or SiO2	Sensient Technologies Company	Mexico	not given	not given	120	not applicable	not applicable	water	not given	not applicable	not applicable	not applicable	not given	not given	not given	316.8 ± 282.4	not given	not given	−12.78 ± 0.52	E171 comprises 2 fractions : 39% NPs and 61% MPs		rounded / spherical	food additive	0.748863	4.11469e+06	0.0249621
GSE92563_E171_7d-control_7d	Colon	Colon	mus musculus	in vivo	Titanium	E171	No	Titanium	Yes	Yes	Particle	BALB/c mice	Oxide	7d	168h	intermediate-term	Proquin et al. 2018 [103]	10.1016/j.dib.2017.11.067	None	None	anatase	0.99	Al2O3 and/or SiO2	Sensient Technologies Company	Mexico	not given	not given	120	not applicable	not applicable	water	not given	not applicable	not applicable	not applicable	not given	not given	not given	316.8 ± 282.4	not given	not given	−12.78 ± 0.52	E171 comprises 2 fractions : 39% NPs and 61% MPs		rounded / spherical	food additive	0.748863	4.11469e+06	0.0249621
GSE92900_Baytube-control	Lung	Lung	mus musculus	in vivo	SWCNT	Baytube	No	Carbon	No	No	Tubes	C57BL/6 mice	Carbon	5d	120h	intermediate-term	Kinaret et al. 2017 [81]	10.1021/acsnano.6b08650	None	None	N/A	99	not stated	Bayer Material Science	Laufenburg, Germany	Baytubes C150 HP	Not given	5-20	1-10	not given	PBS with 0.6 mg of BSA/mL	N/A	14.5	1000	not stated	204	not given	not given	not given	not given	not given	not given	not given	not stated	tube	aspiration	0.280204	3.85933e+15	2.55009e-05
GSE92900_fullerene-control	Lung	Lung	mus musculus	in vivo	Fullerene	-	No	Carbon	No	No	Particle	C57BL/6 mice	Carbon	5d	120h	intermediate-term	Kinaret et al. 2017 [81]	10.1021/acsnano.6b08650	None	None	N/A	not stated	not stated	MTR Ltd.	Cleaveland, OH, USA	MTS60	Not given	1	not applicable	not stated	PBS with 0.6 mg of BSA/mL	N/A	100	100	not applicable	20	not given	not given	not given	not given	not given	not given	not given	Not given	sphere	aspiration	16.6168
GSE92900_Graphite-control	Lung	Lung	mus musculus	in vivo	Graphene	Graphite	No	Carbon	No	No	Particle	C57BL/6 mice	Carbon	5d	120h	intermediate-term	Kinaret et al. 2017 [81]	10.1021/acsnano.6b08650	None	None	N/A	not stated	not stated	Sigma-Aldrich	Finland	636398	Not given	not given	not given	not given	PBS with 0.6 mg of BSA/mL	N/A	140	10000	not applicable	32	not given	not given	not given	not given	not given	not given	not given	Not given	fibre	aspiration	0.210122
GSE92900_rCNT-control	Lung	Lung	mus musculus	in vivo	MWCNT	MWCNT-7	No	Carbon	No	No	Tubes	C57BL/6 mice	Carbon	5d	120h	intermediate-term	Kinaret et al. 2017 [81]	10.1021/acsnano.6b08650	None	None	N/A	99.79 wt%	not stated	Mitsui & Co.	Tokyo, Japan	MWCNT-7	Not given			26	PBS with 0.6 mg of BSA/mL	N/A	50	13000	not applicable	22	not given	not given	not given	not given	not given	not given	not given	Not given	tube	aspiration	0.280204	0
GSE92900_SES-control	Lung	Lung	mus musculus	in vivo	MWCNT	MWCNTSSES	No	Carbon	No	No	Tubes	C57BL/6 mice	Carbon	5d	120h	intermediate-term	Kinaret et al. 2017 [81]	10.1021/acsnano.6b08650	None	None	N/A	>95%	not stated	SES Research	Houston, Texas	900−1260	Not given	10-30	1-2		PBS with 0.6 mg of BSA/mL	N/A	20	1500	not applicable	60	not given	not given	not given	not given	not given	not given	not given	Not given	tube	aspiration	0.280204	6.44091e+13	9.97879e-05
GSE92900_tCNT-control	Lung	Lung	mus musculus	in vivo	SWCNT	tCNT	No	Carbon	No	No	Tubes	C57BL/6 mice	Carbon	5d	120h	intermediate-term	Kinaret et al. 2017 [81]	10.1021/acsnano.6b08650	None	None	N/A	>95	not stated	Cheaptubes Inc.	Grafton, VT, USA	Cheaptubes	Not given	8-15	10-50	233	PBS with 0.6 mg of BSA/mL	N/A	11.5	30000	not stated	180	not given	not given	not given	not given	not given	not given	not given	not stated	tube	aspiration	0.280204	3420091534528710	2.6549e-05
GSE92987_AuNPs_HDM2-control	Retinoblastoma cell line	cancer cell line	homo sapiens	in vitro	Gold	AuNPs_HDM2	Yes	Gold	Yes	No	Particle	-	Metal	not published	-	-	Kalmodia et al. 2017 [104]	10.1016/j.omtn.2017.10.012	none	HDM2	N/A	not given	not given	In-house synthesis using extracts of Vitis vinefera L.	not applicable	not applicable	not applicable	not provided	not applicable	not provided	water	Not given	Not applicable	Not applicable	Not applicable	not given	not given	not given	66.72 ± 2.83	0.303	not given	-11.4	monodispersed, monomodal	not given	spherical
GSE92987_AuNPs-control	Retinoblastoma cell line	cancer cell line	homo sapiens	in vitro	Gold	-	No	Gold	Yes	No	Particle	-	Metal	not published	-	-	Kalmodia et al. 2017 [104]	10.1016/j.omtn.2017.10.012	citrate	none	N/A	not given	not given	In-house synthesis using extracts of Vitis vinefera L.	not applicable	not applicable	not applicable	not provided	not applicable	not provided	water	Not given	Not applicable	Not applicable	Not applicable	not given	not given	not given	24.47 ± 0.028	0.388	not given	-18.2	monodispersed, monomodal	not given	spherical
GSE96720_GQD-control	HET-1A	primary cell line	homo sapiens	in vitro	Graphene	hydroxyl-modified	Yes	Carbon	No	No	Particle	-	Oxide	24h	24h	short-term	Li et al. 2018 [105]	10.1093/toxsci/kfy090	hydroxyl	none	N/A	not given	not given	XFNANO Materials Tech Co.	Nanjing, China	XF091	not provided	4-6	not applicable	not given	RPMI 1640 or DMEM	4-6	Not applicable	not applicable	Not applicable	not given	14.1 ± 2.3	not given	not given	not given	not given	not given	monodispersed, monomodal	not given	spheres		0.210122	9403589661509122	1.89509e-05
GSE98236_DMPC_1.6_24h-control_24h	HepaRG	primary cell line	homo sapiens	in vitro	Silica	M-MSNs_DMPC	Yes	Silica	No	No	Particle	-	Mineral	24h	24h	short-term	Pisani et al. 2017 [61]	10.1080/17435390.2017.1378749	None	DMPC	amorphous	not provided	not provided	In-house synthesized as per Nyalosaso et al. (2016)		Not applicable	Not applicable	not provided	not applicable	not given	HBS (20mM Hepes, 5mM NaCl) or 1X PBS at pH 7.4 and 20 °C.	132 ± 4	not applicable	not applicable	not applicable	not provided	180 ± 2	0.12	not provided	not provided	-10.3 ± 0.4	not provided	not provided	not provided	spherical		0.909994
GSE98236_DMPC_1.6_48h-control_48h	HepaRG	primary cell line	homo sapiens	in vitro	Silica	M-MSNs_DMPC	Yes	Silica	No	No	Particle	-	Mineral	48h	48h	intermediate-term	Pisani et al. 2017 [61]	10.1080/17435390.2017.1378749	None	DMPC	amorphous	not provided	not provided	In-house synthesized as per Nyalosaso et al. (2016)		Not applicable	Not applicable	not provided	not applicable	not given	HBS (20mM Hepes, 5mM NaCl) or 1X PBS at pH 7.4 and 20 °C.	132 ± 4	not applicable	not applicable	not applicable	not provided	180 ± 2	0.12	not provided	not provided	-10.3 ± 0.4	not provided	not provided	not provided	spherical		0.909994
GSE98236_DMPC_16_24h-control_24h	HepaRG	primary cell line	homo sapiens	in vitro	Silica	M-MSNs_DMPC	Yes	Silica	No	No	Particle	-	Mineral	24h	24h	short-term	Pisani et al. 2017 [61]	10.1080/17435390.2017.1378749	None	DMPC	amorphous	not provided	not provided	In-house synthesized as per Nyalosaso et al. (2016)		Not applicable	Not applicable	not provided	not applicable	not given	HBS (20mM Hepes, 5mM NaCl) or 1X PBS at pH 7.4 and 20 °C.	132 ± 4	not applicable	not applicable	not applicable	not provided	180 ± 2	0.12	not provided	not provided	-10.3 ± 0.4	not provided	not provided	not provided	spherical		0.909994
GSE98236_DMPC_16_48h-control_48h	HepaRG	primary cell line	homo sapiens	in vitro	Silica	M-MSNs_DMPC	Yes	Silica	No	No	Particle	-	Mineral	48h	48h	intermediate-term	Pisani et al. 2017 [61]	10.1080/17435390.2017.1378749	None	DMPC	amorphous	not provided	not provided	In-house synthesized as per Nyalosaso et al. (2016)		Not applicable	Not applicable	not provided	not applicable	not given	HBS (20mM Hepes, 5mM NaCl) or 1X PBS at pH 7.4 and 20 °C.	132 ± 4	not applicable	not applicable	not applicable	not provided	180 ± 2	0.12	not provided	not provided	-10.3 ± 0.4	not provided	not provided	not provided	spherical		0.909994
GSE98236_DMPC_80_24h-control_24h	HepaRG	primary cell line	homo sapiens	in vitro	Silica	M-MSNs_DMPC	Yes	Silica	No	No	Particle	-	Mineral	24h	24h	short-term	Pisani et al. 2017 [61]	10.1080/17435390.2017.1378749	None	DMPC	amorphous	not provided	not provided	In-house synthesized as per Nyalosaso et al. (2016)		Not applicable	Not applicable	not provided	not applicable	not given	HBS (20mM Hepes, 5mM NaCl) or 1X PBS at pH 7.4 and 20 °C.	132 ± 4	not applicable	not applicable	not applicable	not provided	180 ± 2	0.12	not provided	not provided	-10.3 ± 0.4	not provided	not provided	not provided	spherical		0.909994
GSE98236_DMPC_80_48h-control_48h	HepaRG	primary cell line	homo sapiens	in vitro	Silica	M-MSNs_DMPC	Yes	Silica	No	No	Particle	-	Mineral	48h	48h	intermediate-term	Pisani et al. 2017 [61]	10.1080/17435390.2017.1378749	None	DMPC	amorphous	not provided	not provided	In-house synthesized as per Nyalosaso et al. (2016)		Not applicable	Not applicable	not provided	not applicable	not given	HBS (20mM Hepes, 5mM NaCl) or 1X PBS at pH 7.4 and 20 °C.	132 ± 4	not applicable	not applicable	not applicable	not provided	180 ± 2	0.12	not provided	not provided	-10.3 ± 0.4	not provided	not provided	not provided	spherical		0.909994
GSE98236_PEG_1.6_24h-control_24h	HepaRG	primary cell line	homo sapiens	in vitro	Silica	M-MSNs_PEG	Yes	Silica	No	No	Particle	-	Mineral	24h	24h	short-term	Pisani et al. 2017 [61]	10.1080/17435390.2017.1378749	None	PEG	amorphous	not provided	not provided	In-house synthesized as per Nyalosaso et al. (2016)		Not applicable	Not applicable	not provided	not applicable	not given	HBS (20mM Hepes, 5mM NaCl) or 1X PBS at pH 7.4 and 20 °C.	123 ±3	not applicable	not applicable	not applicable	not provided	156 ±1	0.18	not provided	not provided	-30.4 ±2.9	not provided	not provided	not provided	spherical		0.909994
GSE98236_PEG_1.6_48h-control_48h	HepaRG	primary cell line	homo sapiens	in vitro	Silica	M-MSNs_PEG	Yes	Silica	No	No	Particle	-	Mineral	48h	48h	intermediate-term	Pisani et al. 2017 [61]	10.1080/17435390.2017.1378749	None	PEG	amorphous	not provided	not provided	In-house synthesized as per Nyalosaso et al. (2016)		Not applicable	Not applicable	not provided	not applicable	not given	HBS (20mM Hepes, 5mM NaCl) or 1X PBS at pH 7.4 and 20 °C.	123 ±3	not applicable	not applicable	not applicable	not provided	156 ±1	0.18	not provided	not provided	-30.4 ±2.9	not provided	not provided	not provided	spherical		0.909994
GSE98236_PEG_16_24h-control_24h	HepaRG	primary cell line	homo sapiens	in vitro	Silica	M-MSNs_PEG	Yes	Silica	No	No	Particle	-	Mineral	24h	24h	short-term	Pisani et al. 2017 [61]	10.1080/17435390.2017.1378749	None	PEG	amorphous	not provided	not provided	In-house synthesized as per Nyalosaso et al. (2016)		Not applicable	Not applicable	not provided	not applicable	not given	HBS (20mM Hepes, 5mM NaCl) or 1X PBS at pH 7.4 and 20 °C.	123 ±3	not applicable	not applicable	not applicable	not provided	156 ±1	0.18	not provided	not provided	-30.4 ±2.9	not provided	not provided	not provided	spherical		0.909994
GSE98236_PEG_16_48h-control_48h	HepaRG	primary cell line	homo sapiens	in vitro	Silica	M-MSNs_PEG	Yes	Silica	No	No	Particle	-	Mineral	48h	48h	intermediate-term	Pisani et al. 2017 [61]	10.1080/17435390.2017.1378749	None	PEG	amorphous	not provided	not provided	In-house synthesized as per Nyalosaso et al. (2016)		Not applicable	Not applicable	not provided	not applicable	not given	HBS (20mM Hepes, 5mM NaCl) or 1X PBS at pH 7.4 and 20 °C.	123 ±3	not applicable	not applicable	not applicable	not provided	156 ±1	0.18	not provided	not provided	-30.4 ±2.9	not provided	not provided	not provided	spherical		0.909994
GSE98236_PEG_80_24h-control_24h	HepaRG	primary cell line	homo sapiens	in vitro	Silica	M-MSNs_PEG	Yes	Silica	No	No	Particle	-	Mineral	24h	24h	short-term	Pisani et al. 2017 [61]	10.1080/17435390.2017.1378749	None	PEG	amorphous	not provided	not provided	In-house synthesized as per Nyalosaso et al. (2016)		Not applicable	Not applicable	not provided	not applicable	not given	HBS (20mM Hepes, 5mM NaCl) or 1X PBS at pH 7.4 and 20 °C.	123 ±3	not applicable	not applicable	not applicable	not provided	156 ±1	0.18	not provided	not provided	-30.4 ±2.9	not provided	not provided	not provided	spherical		0.909994
GSE98236_PEG_80_48h-control_48h	HepaRG	primary cell line	homo sapiens	in vitro	Silica	M-MSNs_PEG	Yes	Silica	No	No	Particle	-	Mineral	48h	48h	intermediate-term	Pisani et al. 2017 [61]	10.1080/17435390.2017.1378749	None	PEG	amorphous	not provided	not provided	In-house synthesized as per Nyalosaso et al. (2016)		Not applicable	Not applicable	not provided	not applicable	not given	HBS (20mM Hepes, 5mM NaCl) or 1X PBS at pH 7.4 and 20 °C.	123 ±3	not applicable	not applicable	not applicable	not provided	156 ±1	0.18	not provided	not provided	-30.4 ±2.9	not provided	not provided	not provided	spherical		0.909994
GSE98236_Pristine_1.6_24h-control_24h	HepaRG	primary cell line	homo sapiens	in vitro	Silica	-	No	Silica	No	No	Particle	-	Mineral	24h	24h	short-term	Pisani et al. 2017 [61]	10.1080/17435390.2017.1378749	None	None	amorphous	not provided	not provided	In-house synthesized as per Nyalosaso et al. (2016)		Not applicable	Not applicable	not provided	not applicable	not given	HBS (20mM Hepes, 5mM NaCl) or 1X PBS at pH 7.4 and 20 °C.	117 ±2	not applicable	not applicable	not applicable	not provided	172 ±6	0.17	not provided	not provided	-39.1 ±1.4	not provided	not provided	not provided	spherical		0.909994
GSE98236_Pristine_1.6_48h-control_48h	HepaRG	primary cell line	homo sapiens	in vitro	Silica	-	No	Silica	No	No	Particle	-	Mineral	48h	48h	intermediate-term	Pisani et al. 2017 [61]	10.1080/17435390.2017.1378749	None	None	amorphous	not provided	not provided	In-house synthesized as per Nyalosaso et al. (2016)		Not applicable	Not applicable	not provided	not applicable	not given	HBS (20mM Hepes, 5mM NaCl) or 1X PBS at pH 7.4 and 20 °C.	117 ±2	not applicable	not applicable	not applicable	not provided	172 ±6	0.17	not provided	not provided	-39.1 ±1.4	not provided	not provided	not provided	spherical		0.909994
GSE98236_Pristine_16_24h-control_24h	HepaRG	primary cell line	homo sapiens	in vitro	Silica	-	No	Silica	No	No	Particle	-	Mineral	24h	24h	short-term	Pisani et al. 2017 [61]	10.1080/17435390.2017.1378749	None	None	amorphous	not provided	not provided	In-house synthesized as per Nyalosaso et al. (2016)		Not applicable	Not applicable	not provided	not applicable	not given	HBS (20mM Hepes, 5mM NaCl) or 1X PBS at pH 7.4 and 20 °C.	117 ±2	not applicable	not applicable	not applicable	not provided	172 ±6	0.17	not provided	not provided	-39.1 ±1.4	not provided	not provided	not provided	spherical		0.909994
GSE98236_Pristine_16_48h-control_48h	HepaRG	primary cell line	homo sapiens	in vitro	Silica	-	No	Silica	No	No	Particle	-	Mineral	48h	48h	intermediate-term	Pisani et al. 2017 [61]	10.1080/17435390.2017.1378749	None	None	amorphous	not provided	not provided	In-house synthesized as per Nyalosaso et al. (2016)		Not applicable	Not applicable	not provided	not applicable	not given	HBS (20mM Hepes, 5mM NaCl) or 1X PBS at pH 7.4 and 20 °C.	117 ±2	not applicable	not applicable	not applicable	not provided	172 ±6	0.17	not provided	not provided	-39.1 ±1.4	not provided	not provided	not provided	spherical		0.909994
GSE98236_Pristine_80_24h-control_24h	HepaRG	primary cell line	homo sapiens	in vitro	Silica	-	No	Silica	No	No	Particle	-	Mineral	24h	24h	short-term	Pisani et al. 2017 [61]	10.1080/17435390.2017.1378749	None	None	amorphous	not provided	not provided	In-house synthesized as per Nyalosaso et al. (2016)		Not applicable	Not applicable	not provided	not applicable	not given	HBS (20mM Hepes, 5mM NaCl) or 1X PBS at pH 7.4 and 20 °C.	117 ±2	not applicable	not applicable	not applicable	not provided	172 ±6	0.17	not provided	not provided	-39.1 ±1.4	not provided	not provided	not provided	spherical		0.909994
GSE98236_Pristine_80_48h-control_48h	HepaRG	primary cell line	homo sapiens	in vitro	Silica	-	No	Silica	No	No	Particle	-	Mineral	48h	48h	intermediate-term	Pisani et al. 2017 [61]	10.1080/17435390.2017.1378749	None	None	amorphous	not provided	not provided	In-house synthesized as per Nyalosaso et al. (2016)		Not applicable	Not applicable	not provided	not applicable	not given	HBS (20mM Hepes, 5mM NaCl) or 1X PBS at pH 7.4 and 20 °C.	117 ±2	not applicable	not applicable	not applicable	not provided	172 ±6	0.17	not provided	not provided	-39.1 ±1.4	not provided	not provided	not provided	spherical		0.909994
GSE99929_Jurkat_Jurkat_GO-Jurkat_control	Jurkat	primary cell line	homo sapiens	in vitro	Graphene	Graphene Oxide	No	Carbon	No	Yes	sheet/flake	-	Oxide	24h	24h	short-term	Orecchioni et al. 2017 [106]	10.1038/s41467-017-01015-3	none	none	N/A	not stated	not stated	In-house produced from graphite flakes (Barnwell, UK) using modified Hummers’ method (Ali-Boucetta et al. 2013)	not applicable	not applicable	not applicable	<300	<300	not given	RPMI-1640 with FBS 10%	1	245.7 ± 57.1	N/A	2-3 layers	not given	not applicable	not applicable	not applicable	not applicable	not applicable	not applicable	not described	not given	sheets		0.210122	2.91036e+09	0.00280163
GSE99929_Jurkat_Jurkat_GONH2-Jurkat_control	Jurkat	primary cell line	homo sapiens	in vitro	Graphene	Graphene Oxide	Yes	Carbon	No	Yes	sheet/flake	-	Oxide	24h	24h	short-term	Orecchioni et al. 2017 [106]	10.1038/s41467-017-01015-3	triethyleneglycol (TEG) diamine	none	N/A	not stated	not stated	In-house produced from graphite flakes (Barnwell, UK) using modified Hummers’ method (Ali-Boucetta et al. 2013)	not applicable	not applicable	not applicable	<300	<300	not given	RPMI-1640 with FBS 10%	1	184.4 ± 115.4	N/A	2-3 layers	not given	not applicable	not applicable	not applicable	not applicable	not applicable	not applicable	not described	not given	sheets		0.210122	2.91036e+09	0.00280163
GSE99929_THP1_THP1_GO-THP1_control	THP1	cancer cell line	homo sapiens	in vitro	Graphene	Graphene Oxide	No	Carbon	No	Yes	sheet/flake	-	Oxide	24h	24h	short-term	Orecchioni et al. 2017 [106]	10.1038/s41467-017-01015-3	none	none	N/A	not stated	not stated	In-house produced from graphite flakes (Barnwell, UK) using modified Hummers’ method (Ali-Boucetta et al. 2013)	not applicable	not applicable	not applicable	<300	<300	not given	RPMI-1640 with FBS 10%	1	245.7 ± 57.1	N/A	2-3 layers	not given	not applicable	not applicable	not applicable	not applicable	not applicable	not applicable	not described	not given	sheets		0.210122	2.91036e+09	0.00280163
GSE99929_THP1_THP1_GONH2-THP1_control	THP1	cancer cell line	homo sapiens	in vitro	Graphene	Graphene Oxide	Yes	Carbon	No	Yes	sheet/flake	-	Oxide	24h	24h	short-term	Orecchioni et al. 2017 [106]	10.1038/s41467-017-01015-3	triethyleneglycol (TEG) diamine	none	N/A	not stated	not stated	In-house produced from graphite flakes (Barnwell, UK) using modified Hummers’ method (Ali-Boucetta et al. 2013)	not applicable	not applicable	not applicable	<300	<300	not given	RPMI-1640 with FBS 10%	1	184.4 ± 115.4	N/A	2-3 layers	not given	not applicable	not applicable	not applicable	not applicable	not applicable	not applicable	not described	not given	sheets		0.210122	2.91036e+09	0.00280163
[truncated: 156 more columns]

## Sheet: Table_S4
Supplementary Table 4: gene set enrchment of compound gene signatures from the CTD, including statistics and annotation
compound	pval	padj	log2err	ES	NES	size	Class
nickel monoxide	0.35264735264735264	0.9542222483398954	0.061840603575328466	0.9286561708613503	1.0076854964727175	501	Metals
Dimethyl Sulfoxide	0.2857142857142857	0.8616383616383617	0.0721797965581253	0.9407588546896347	1.0336912749782634	68	Sulfur compound
ethylene dichloride	0.2997002997002997	0.8616383616383617	0.06977925170762346	0.929886455344292	1.0091225714031957	572	Hydrocarbons
4-vinyl-1-cyclohexene dioxide	0.24975024975024976	0.8206079634651063	0.07913166517683488	0.9446335492156892	1.0372341520326236	74	Hydrocarbons
lead chloride	0.22577422577422576	0.7988934142780296	0.08455574424412811	0.9516938895416467	1.0545818319708675	39	Metals
N-((3S)-1-azabicyclo(2.2.2)oct-3-yl)-1H-indazole-3-carboxamide hydrochloride	0.13586413586413587	0.5476190476190476	0.11524000314778066	0.9698724028288301	1.0859754951282203	23	Hydrocarbons
Superoxides	0.14285714285714285	0.5476190476190476	0.1119183163251045	0.9645497604499654	1.0741958499913886	30	Electrolytes
cerous chloride	0.0969030969030969	0.4457542457542457	0.13959967345192228	0.964022410069853	1.0602502450857374	64	Metals
cupric oxide	0.08191808191808192	0.4186924186924187	0.15315880868307333	0.9537699761393916	1.0376679687192756	191	Metals
Fingolimod Hydrochloride	0.06593406593406594	0.3791208791208791	0.1723243449009459	0.9834665188867315	1.1062009436847633	21	Alcohols
4-Nitroquinoline-1-oxide	0.053946053946053944	0.3545026402169259	0.19189224038483796	0.9855056399117766	1.13752311228533	13	Nitro Compounds
bis(tri-n-butyltin)oxide	0.04495504495504495	0.34465534465534464	0.2114001893849227	0.9578685892303209	1.041656161583532	202	Organometallic
ceric oxide	0.028971028971028972	0.32167832167832167	0.26635065708852557	0.9913703965396997	1.1283665129695917	17	Metals
vinylidene chloride	0.03496503496503497	0.32167832167832167	0.24133997681509095	0.9536719577757631	1.0358109355373029	288	Hydrocarbons
manganese chloride	0.019074966632756027	0.2924828217022591	0.35248785758361917	0.9623486317424703	1.0472521739632261	186	Electrolytes
nickel chloride	0.008444430482592233	0.19422190109962134	0.3807304007227924	0.9559247408347786	1.0376622747860322	379	Metals
Erlotinib Hydrochloride	0.0035703176289386836	0.16423461093117944	0.4317076958033464	0.9966579210430154	1.1052751857108256	38	Heterocyclic Compounds
(E)-4-((2-N-(4-methoxybenzenesulfonyl)amino)stilbazole)1-oxide	0.922077922077922	1	0.013262642019166139	0.6905732005363573	0.8010400956494146	12	Heterocyclic Compounds
4-aminophenylarsenoxide	0.4675324675324675	1	0.04870108645215302	0.9226751431502959	1.0083999638209298	116	Arsenicals
Arsenic Trioxide	0.6453546453546454	1	0.03382454444621642	0.9191565472632048	0.996440680813419	937	Arsenicals
Carbon Monoxide	0.5534465534465535	1	0.04098838733747214	0.8856472655557178	1.0015595101169028	19	Gases
Heptachlor Epoxide	0.8821178821178821	1	0.016678215354394618	0.8081579953788982	0.9049023114933614	23	Hydrocarbons
N-(oxo-5,6-dihydrophenanthridin-2-yl)-N,N-dimethylacetamide hydrochloride	0.6083916083916084	1	0.03660822213366891	0.9108289865715189	0.994099450966955	136	Hydrocarbons
Nitrogen Dioxide	0.8181818181818182	1	0.02150761617245765	0.8385660319367612	0.9351156508480463	27	Gases
Piperonyl Butoxide	0.9560439560439561	1	0.009782498427570377	0.85052942913858	0.9282680630701443	135	Heterocyclic Compounds
Raloxifene Hydrochloride	0.986013986013986	1	0.0054335217582324995	0.8574852546828193	0.932049430983286	227	Hydrocarbons
Silicon Dioxide	0.8461538461538461	1	0.019454174494490585	0.911357683128525	0.9878535303527706	969	Minerals
Sulfur Dioxide	0.7862137862137862	1	0.023791588810265753	0.8438105687860131	0.9424468469001872	25	Gases
Venlafaxine Hydrochloride	0.998001998001998	1	0.0020413003092183495	0.7052898506812216	0.783660838114792	34	Alcohols
arsenic trichloride	0.7922077922077922	1	0.02336673077641205	0.8171527598669315	0.930073979849371	17	Arsenicals
chromic oxide	0.7812187812187812	1	0.024144793079838203	0.8176634939044316	0.9321946433884793	16	Chromium Compounds
chromous chloride	0.871	1	0.017625977774438428	0.7240870055963968	0.8442607329814232	11	Chromium Compounds
cobalt oxide	0.5794205794205795	1	0.038875878582578	0.8651806053111202	0.9947892351552576	14	Metals
cumene hydroperoxide	0.47652347652347654	1	0.047829963311422925	0.8908544014852566	1.028271610359644	13	Hydrocarbons
cupric chloride	0.5984015984015985	1	0.03738064947584734	0.9165267894914955	0.9967623373451866	199	Metals
ferric chloride	0.991008991008991	1	0.00434551079568136	0.5823701325468729	0.6696122580385858	14	Electrolytes
ferric oxide	1	1	0	0.7068918201486133	0.7788958959795097	54	Iron Compounds
gadolinium chloride	0.984015984015984	1	0.005814576228395494	0.6364524972562569	0.7244029955972894	17	Metals
graphene oxide	0.5384615384615384	1	0.042246818836005263	0.8942376435823638	0.9955144176616666	31	Minerals
indium trichloride	0.47352647352647353	1	0.048118399265797474	0.892447105131641	1.0301099937594038	13	Metals
lanthanum chloride	0.9460539460539461	1	0.010894379656119942	0.7080885598313437	0.8072714110880813	16	Metals
styrene oxide	0.414	1	0.05434343902691621	0.8982039488422502	1.055115684117684	10	Ethers
tert-Butylhydroperoxide	0.5954045954045954	1	0.037614259956216096	0.9191846481331531	0.9975083446766809	610	Electrolytes
titanium dioxide	0.995004995004995	1	0.003232438776543834	0.8892857557297172	0.9639428504461134	993	Metals
vanadium pentoxide	0.9000999000999002	1	0.01519931702052163	0.8157110604326345	0.9089193611437228	28	Vanadium Compounds
zinc chloride	0.8841158841158842	1	0.01651756432612912	0.8682389629653826	0.948922349723613	114	Electrolytes

## Sheet: Table_S5
Supplementary Table 5: In vivo cluster long term post exposure gene list
ENSG00000166851
ENSG00000090013
ENSG00000088325
ENSG00000197971
ENSG00000168268
ENSG00000143153
ENSG00000121957
ENSG00000104998
ENSG00000165304
ENSG00000133030
ENSG00000147421
ENSG00000172059
ENSG00000137478
ENSG00000160679
ENSG00000159176
ENSG00000160193
ENSG00000136856
ENSG00000100345
ENSG00000197785
ENSG00000138778
ENSG00000138413
ENSG00000028310
ENSG00000108669
ENSG00000079462
ENSG00000197081
ENSG00000107521
ENSG00000132824
ENSG00000165671
ENSG00000158793
ENSG00000152642
ENSG00000165802
ENSG00000183255
ENSG00000173065
ENSG00000141458
ENSG00000135720
ENSG00000185650
ENSG00000204856
ENSG00000135124
ENSG00000113318
ENSG00000089685
ENSG00000087074
ENSG00000102100
ENSG00000123131
ENSG00000171608
ENSG00000124523
ENSG00000100526
ENSG00000025434
ENSG00000100376
ENSG00000148481
ENSG00000178585
ENSG00000164292
ENSG00000117399
ENSG00000102103
ENSG00000171453
ENSG00000170312
ENSG00000087586
ENSG00000074603
ENSG00000184445
ENSG00000145214
ENSG00000161980
ENSG00000086475
ENSG00000182718
ENSG00000117395
ENSG00000015475
ENSG00000168078
ENSG00000100263
ENSG00000135932
ENSG00000030582
ENSG00000068078
ENSG00000149930
ENSG00000118507
ENSG00000133026
ENSG00000173559
ENSG00000153250
ENSG00000133789
ENSG00000011275
ENSG00000039523
ENSG00000100418
ENSG00000198431
ENSG00000175215
ENSG00000078061
ENSG00000114423
ENSG00000025770
ENSG00000086300
ENSG00000102606
ENSG00000110911
ENSG00000156958
ENSG00000105287
ENSG00000148908
ENSG00000145779
ENSG00000115738
ENSG00000080823
ENSG00000078369
ENSG00000161542
ENSG00000184677
ENSG00000010322
ENSG00000119397
ENSG00000101109
ENSG00000128928
ENSG00000152520
ENSG00000137575
ENSG00000154767
ENSG00000159216
ENSG00000110047
ENSG00000123146
ENSG00000125968
ENSG00000174197
ENSG00000116679
ENSG00000143549
ENSG00000160710
ENSG00000126214
ENSG00000137574
ENSG00000064199
ENSG00000071054
ENSG00000106344
ENSG00000132600
ENSG00000181026
ENSG00000123992
ENSG00000121892
ENSG00000153317
ENSG00000040341
ENSG00000145687
ENSG00000120063
ENSG00000148926
ENSG00000120738
ENSG00000100441
ENSG00000102893
ENSG00000071564
ENSG00000123545
ENSG00000134186
ENSG00000178814
ENSG00000165271
ENSG00000166340
ENSG00000125485
ENSG00000104687
ENSG00000197111
ENSG00000176890
ENSG00000159147
ENSG00000082781
ENSG00000152291
ENSG00000133858
ENSG00000073111
ENSG00000105355
ENSG00000070081
ENSG00000100242
ENSG00000080546
ENSG00000119004
ENSG00000174371
ENSG00000135049
ENSG00000196141
ENSG00000167193
ENSG00000175662
ENSG00000106263
ENSG00000167775
ENSG00000112118
ENSG00000160299
ENSG00000089248
ENSG00000121691
ENSG00000002834
ENSG00000143384
ENSG00000158711
ENSG00000166224
ENSG00000068028
ENSG00000163660
ENSG00000120833
ENSG00000160050
ENSG00000083720
ENSG00000106080
ENSG00000092531
ENSG00000100417
ENSG00000117054
ENSG00000084676
ENSG00000100393
ENSG00000127980
ENSG00000159055
ENSG00000068079
ENSG00000130826
ENSG00000118900
ENSG00000050344
ENSG00000167967
ENSG00000197381
ENSG00000129351
ENSG00000027697
ENSG00000063176
ENSG00000126001
ENSG00000158169
ENSG00000142949
ENSG00000172183
ENSG00000142192
ENSG00000128791
ENSG00000120837
ENSG00000140307
ENSG00000148834
ENSG00000128228
ENSG00000099341
ENSG00000172893
ENSG00000011304
ENSG00000150907
ENSG00000088992
ENSG00000072736
ENSG00000011454
ENSG00000172053
ENSG00000102265
ENSG00000136021
ENSG00000111684
ENSG00000080839
ENSG00000085365
ENSG00000117155
ENSG00000058262
ENSG00000131153
ENSG00000113328
ENSG00000109089
ENSG00000072210
ENSG00000071794
ENSG00000165475
ENSG00000035862
ENSG00000198792
ENSG00000135316
ENSG00000163956
ENSG00000072849
ENSG00000160213
ENSG00000143870
ENSG00000166557
ENSG00000105011
ENSG00000182923
ENSG00000180817
ENSG00000050748
ENSG00000090006
ENSG00000101187
ENSG00000133703
ENSG00000112972
ENSG00000155096
ENSG00000133606
ENSG00000117308
ENSG00000179958
ENSG00000166197
ENSG00000091436
ENSG00000176974
ENSG00000141447
ENSG00000112739
ENSG00000196154
ENSG00000167186
ENSG00000154743
ENSG00000107771
ENSG00000145901
ENSG00000131979
ENSG00000105993
ENSG00000137486
ENSG00000116459
ENSG00000158467
ENSG00000132950
ENSG00000198301
ENSG00000140416
ENSG00000171492
ENSG00000095787
ENSG00000115806
ENSG00000139436
ENSG00000163950
ENSG00000021574
ENSG00000198604
ENSG00000213281
ENSG00000159140
ENSG00000146232
ENSG00000079332
ENSG00000196781
ENSG00000147471
ENSG00000118503
ENSG00000100865
ENSG00000134109
ENSG00000067082
ENSG00000093000
ENSG00000206053
ENSG00000138613
ENSG00000142197
ENSG00000146143
ENSG00000168216
ENSG00000110514
ENSG00000141696
ENSG00000100823
ENSG00000134690
ENSG00000162377
ENSG00000158195
ENSG00000090686
ENSG00000170348
ENSG00000175591
ENSG00000131791
ENSG00000127824
ENSG00000044574
ENSG00000121644
ENSG00000104341
ENSG00000130703
ENSG00000104549
ENSG00000179218
ENSG00000140943
ENSG00000100097
ENSG00000100647
ENSG00000137274
ENSG00000134884
ENSG00000092964
ENSG00000100422
ENSG00000163947
ENSG00000143156
ENSG00000143819
ENSG00000169738
ENSG00000164733
ENSG00000179295
ENSG00000120686
ENSG00000198911
ENSG00000004779
ENSG00000187239
ENSG00000159388
ENSG00000115464
ENSG00000143179
ENSG00000118705
ENSG00000163875
ENSG00000111276
ENSG00000109572
ENSG00000116260
ENSG00000142634

## Sheet: Table_S6
Supplementary Table 6: In vitro cluster long term post exposure gene list
ENSG00000149476
ENSG00000133275
ENSG00000077721
ENSG00000116459
ENSG00000100731
ENSG00000198604
ENSG00000171161
ENSG00000089006
ENSG00000064999
ENSG00000156261
ENSG00000128228
ENSG00000156958
ENSG00000198900
ENSG00000152642
ENSG00000136104
ENSG00000112578
ENSG00000116871
ENSG00000160211
ENSG00000127993
ENSG00000120837
ENSG00000204237
ENSG00000170266
ENSG00000093000
ENSG00000111011
ENSG00000132471
ENSG00000144677
ENSG00000143409
ENSG00000165689
ENSG00000123595
ENSG00000089050
ENSG00000135720
ENSG00000049860
ENSG00000101109
ENSG00000169057
ENSG00000115091
ENSG00000138092
ENSG00000129255
ENSG00000023909
ENSG00000121897
ENSG00000106462
ENSG00000102096
ENSG00000104064
ENSG00000110911
ENSG00000163938
ENSG00000100714
ENSG00000204856
ENSG00000120860
ENSG00000182923
ENSG00000175416
ENSG00000170522
ENSG00000176619
ENSG00000146072
ENSG00000154642
ENSG00000198246
ENSG00000101255
ENSG00000257923
ENSG00000125952
ENSG00000170791
ENSG00000005810
ENSG00000102103
ENSG00000158050
ENSG00000053501
ENSG00000107140
ENSG00000173588
ENSG00000175662
ENSG00000121691
ENSG00000087074
ENSG00000174238
ENSG00000176095
ENSG00000124151
ENSG00000118007
ENSG00000163636
ENSG00000156345
ENSG00000083642
ENSG00000118507
ENSG00000160058
ENSG00000013441
ENSG00000176102
ENSG00000101220
ENSG00000125827
ENSG00000130338
ENSG00000041880
ENSG00000109323
ENSG00000138399
ENSG00000151693
ENSG00000104980
ENSG00000109534
ENSG00000100664
ENSG00000135108
ENSG00000143384
ENSG00000170004
ENSG00000067182
ENSG00000160908
ENSG00000135912
ENSG00000109320
ENSG00000176390
ENSG00000181789
ENSG00000176871
ENSG00000170348
ENSG00000103353
ENSG00000136935
ENSG00000169714
ENSG00000107201
ENSG00000112110
ENSG00000160193
ENSG00000100075
ENSG00000100219
ENSG00000165283
ENSG00000117395
ENSG00000015532
ENSG00000111247
ENSG00000198142
ENSG00000159363
ENSG00000111445
ENSG00000051108
ENSG00000130313
ENSG00000106263
ENSG00000158793
ENSG00000177981
ENSG00000103966
ENSG00000100372
ENSG00000162413
ENSG00000145912
ENSG00000133789
ENSG00000087269
ENSG00000136891
ENSG00000002549
ENSG00000089057
ENSG00000168067
ENSG00000184470
ENSG00000148468
ENSG00000100418
ENSG00000153310
ENSG00000244754
ENSG00000142192
ENSG00000125648
ENSG00000197563
ENSG00000119522
ENSG00000138796
ENSG00000197771
ENSG00000100353
ENSG00000166260
ENSG00000182287
ENSG00000120437
ENSG00000106443
ENSG00000105993
ENSG00000102908
ENSG00000119314
ENSG00000188529
ENSG00000074356
ENSG00000112576
ENSG00000145287
ENSG00000245848
ENSG00000171634
ENSG00000135535
ENSG00000135049
ENSG00000152601
ENSG00000118855
ENSG00000100263
ENSG00000197081
ENSG00000213995
ENSG00000169217
ENSG00000126001
ENSG00000112972
ENSG00000116133
ENSG00000038382
ENSG00000106351
ENSG00000064102
ENSG00000145022
ENSG00000130713
ENSG00000131470
ENSG00000080546
ENSG00000085224
ENSG00000138468
ENSG00000138760
ENSG00000080823
ENSG00000070770
ENSG00000119640
ENSG00000137575
ENSG00000112419
ENSG00000171617
ENSG00000145901
ENSG00000158161
ENSG00000139163
ENSG00000185551
ENSG00000166821
ENSG00000070444
ENSG00000166340
ENSG00000154743
ENSG00000163110
ENSG00000064961
ENSG00000085999
ENSG00000050344
ENSG00000021776
ENSG00000056097
ENSG00000005189
ENSG00000008256
ENSG00000100139
ENSG00000106080
ENSG00000121957
ENSG00000085365
ENSG00000127948
ENSG00000013375
ENSG00000076685
ENSG00000109861
ENSG00000064607
ENSG00000155096
ENSG00000182606
ENSG00000183520
ENSG00000205726
ENSG00000100380
ENSG00000149179
ENSG00000178537
ENSG00000102893
ENSG00000035862
ENSG00000169504
ENSG00000138081
ENSG00000118503
ENSG00000103197
ENSG00000134900
ENSG00000092978
ENSG00000177000
ENSG00000136536
ENSG00000100612
ENSG00000134001
ENSG00000134186
ENSG00000106268
ENSG00000000460
ENSG00000133872
ENSG00000079805
ENSG00000174780
ENSG00000180879
ENSG00000103657
ENSG00000130779
ENSG00000158711
ENSG00000142657
ENSG00000114738
ENSG00000196154
ENSG00000101150
ENSG00000101337
ENSG00000106245
ENSG00000144034
ENSG00000136021
ENSG00000108312
ENSG00000004864
ENSG00000183726
ENSG00000174442
ENSG00000158195
ENSG00000096433
ENSG00000124783
ENSG00000152556
ENSG00000102100
ENSG00000133961
ENSG00000187840
ENSG00000165119
ENSG00000162032
ENSG00000148481
ENSG00000089685
ENSG00000100330
ENSG00000115756
ENSG00000064687
ENSG00000067369
ENSG00000151690
ENSG00000138604
ENSG00000175183
ENSG00000112249
ENSG00000176834
ENSG00000035403
ENSG00000198554
ENSG00000140105
ENSG00000127191
ENSG00000172183
ENSG00000163875

## Sheet: Table_S7
Supplementary Table 7: 56 genes shared between in vitro and in vivo long term monitored experiments. Annotation from the STRING database is reported
#queryIndex	queryItem	stringId	preferredName	annotation
1	CFLAR	9606.ENSP00000312455	CFLAR	CASP8 and FADD-like apoptosis regulator; Apoptosis regulator protein which may function as a crucial link between cell survival and cell death pathways in mammalian cells. Acts as an inhibitor of TNFRSF6 mediated apoptosis. A proteolytic fragment (p43) is likely retained in the death-inducing signaling complex (DISC) thereby blocking further recruitment and processing of caspase-8 at the complex.…
2	ANKRD10	9606.ENSP00000267339	ANKRD10	Ankyrin repeat domain-containing protein 10; Ankyrin repeat domain containing
3	PLCG1	9606.ENSP00000244007	PLCG1	1-phosphatidylinositol 4,5-bisphosphate phosphodiesterase gamma-1; Mediates the production of the second messenger molecules diacylglycerol (DAG) and inositol 1,4,5-trisphosphate (IP3). Plays an important role in the regulation of intracellular signaling cascades. Becomes activated in response to ligand- mediated activation of receptor-type tyrosine kinases, such as PDGFRA, PDGFRB, FGFR1, FGFR2, …
4	ODF2	9606.ENSP00000403453	ODF2	Outer dense fiber protein 2; Seems to be a major component of sperm tail outer dense fibers (ODF). ODFs are filamentous structures located on the outside of the axoneme in the midpiece and principal piece of the mammalian sperm tail and may help to maintain the passive elastic structures and elastic recoil of the sperm tail. May have a modulating influence on sperm motility. Functions as a genera…
5	LRRFIP1	9606.ENSP00000375857	LRRFIP1	Leucine-rich repeat flightless-interacting protein 1; Transcriptional repressor which preferentially binds to the GC-rich consensus sequence (5'-AGCCCCCGGCG-3') and may regulate expression of TNF, EGFR and PDGFA. May control smooth muscle cells proliferation following artery injury through PDGFA repression. May also bind double-stranded RNA. Positively regulates Toll-like receptor (TLR) signaling…
6	SNX10	9606.ENSP00000395474	SNX10	Sorting nexin-10/11; Sorting nexin-10; Probable phosphoinositide-binding protein involved in protein sorting and membrane trafficking in endosomes. Plays a role in cilium biogenesis through regulation of the transport and the localization of proteins to the cilium. Required for the localization to the cilium of V-ATPase subunit ATP6V1D and ATP6V0D1, and RAB8A. Involved in osteoclast differentiati…
7	MEIS2	9606.ENSP00000453793	MEIS2	Homeobox protein Meis2; Involved in transcriptional regulation. Binds to HOX or PBX proteins to form dimers, or to a DNA-bound dimer of PBX and HOX proteins and thought to have a role in stabilization of the homeoprotein-DNA complex. Isoform 3 is required for the activity of a PDX1:PBX1b:MEIS2b complex in pancreatic acinar cells involved in the transcriptional activation of the ELA1 enhancer; the…
8	LUZP1	9606.ENSP00000303758	LUZP1	Leucine zipper protein 1
9	MAP4	9606.ENSP00000353375	MAP4	Microtubule-associated protein 4; Non-neuronal microtubule-associated protein. Promotes microtubule assembly
10	TAF1D	9606.ENSP00000410409	TAF1D	TATA box-binding protein-associated factor RNA polymerase I subunit D; Component of the transcription factor SL1/TIF-IB complex, which is involved in the assembly of the PIC (preinitiation complex) during RNA polymerase I-dependent transcription. The rate of PIC formation probably is primarily dependent on the rate of association of SL1/TIF-IB with the rDNA promoter. SL1/TIF-IB is involved in sta…
11	TMPO	9606.ENSP00000266732	TMPO	Lamina-associated polypeptide 2, isoform alpha; May be involved in the structural organization of the nucleus and in the post-mitotic nuclear assembly. Plays an important role, together with LMNA, in the nuclear anchorage of RB1; Belongs to the LEM family
12	R3HDM1	9606.ENSP00000387010	R3HDM1	R3H domain-containing protein 1; R3H domain containing 1
13	SPTBN1	9606.ENSP00000349259	SPTBN1	Spectrin beta chain, non-erythrocytic 1; Fodrin, which seems to be involved in secretion, interacts with calmodulin in a calcium-dependent manner and is thus candidate for the calcium-dependent movement of the cytoskeleton at the membrane; Pleckstrin homology domain containing
14	CSPP1	9606.ENSP00000262210	CSPP1	Centrosome and spindle pole-associated protein 1; May play a role in cell-cycle-dependent microtubule organization
15	SMG1	9606.ENSP00000402515	SMG1	Serine/threonine-protein kinase SMG1; Serine/threonine protein kinase involved in both mRNA surveillance and genotoxic stress response pathways. Recognizes the substrate consensus sequence [ST]-Q. Plays a central role in nonsense-mediated decay (NMD) of mRNAs containing premature stop codons by phosphorylating UPF1/RENT1. Recruited by release factors to stalled ribosomes together with SMG8 and SM…
16	RB1CC1	9606.ENSP00000025008	RB1CC1	RB1-inducible coiled-coil protein 1; Involved in autophagy. Regulates early events but also late events of autophagosome formation through direct interaction with Atg16L1. Required for the formation of the autophagosome-like double-membrane structure that surrounds the Salmonella-containing vacuole (SCV) during S.typhimurium infection and subsequent xenophagy (By similarity). Involved in repair o…
17	GRN	9606.ENSP00000053867	GRN	Granulin precursor; Granulins; Granulins have possible cytokine-like activity. They may play a role in inflammation, wound repair, and tissue remodeling
18	NAA16	9606.ENSP00000368716	NAA16	N-alpha-acetyltransferase 16, NatA auxiliary subunit; Auxillary subunit of the N-terminal acetyltransferase A (NatA) complex which displays alpha (N-terminal) acetyltransferase activity; Armadillo-like helical domain containing
19	VPS13C	9606.ENSP00000261517	VPS13C	Vacuolar protein sorting-associated protein 13C; Necessary for proper mitochondrial function and maintenance of mitochondrial transmembrane potential. Involved in the regulation of PINK1/PRKN-mediated mitophagy in response to mitochondrial depolarization
20	ARHGEF2	9606.ENSP00000354837	ARHGEF2	Rho guanine nucleotide exchange factor 2; Activates Rho-GTPases by promoting the exchange of GDP for GTP. May be involved in epithelial barrier permeability, cell motility and polarization, dendritic spine morphology, antigen presentation, leukemic cell differentiation, cell cycle regulation, innate immune response, and cancer. Binds Rac-GTPases, but does not seem to promote nucleotide exchange a…
21	CAB39	9606.ENSP00000258418	CAB39	Calcium-binding protein 39; Component of a complex that binds and activates STK11/LKB1. In the complex, required to stabilize the interaction between CAB39/MO25 (CAB39/MO25alpha or CAB39L/MO25beta) and STK11/LKB1
22	MBD1	9606.ENSP00000468785	MBD1	Methyl-CpG-binding domain protein 1; Transcriptional repressor that binds CpG islands in promoters where the DNA is methylated at position 5 of cytosine within CpG dinucleotides. Binding is abolished by the presence of 7-mG that is produced by DNA damage by methylmethanesulfonate (MMS). Acts as transcriptional repressor and plays a role in gene silencing by recruiting AFT7IP, which in turn recrui…
23	NSD3	9606.ENSP00000313983	WHSC1L1	[histone h3]-lysine36 n-dimethyltransferase nsd3; Histone-lysine N-methyltransferase NSD3; Histone methyltransferase. Preferentially methylates 'Lys-4' and 'Lys-27' of histone H3. H3 'Lys-4' methylation represents a specific tag for epigenetic transcriptional activation, while 'Lys-27' is a mark for transcriptional repression
24	KIF1B	9606.ENSP00000263934	KIF1B	Kinesin-like protein KIF1B; Motor for anterograde transport of mitochondria. Has a microtubule plus end-directed motility. Isoform 2 is required for induction of neuronal apoptosis; Kinesins
25	DIDO1	9606.ENSP00000266070	DIDO1	Death-inducer obliterator 1; Putative transcription factor, weakly pro-apoptotic when overexpressed (By similarity). Tumor suppressor. Required for early embryonic stem cell development; PHD finger proteins
26	CLOCK	9606.ENSP00000308741	CLOCK	Circadian locomoter output cycles protein kaput; Transcriptional activator which forms a core component of the circadian clock. The circadian clock, an internal time- keeping system, regulates various physiological processes through the generation of approximately 24 hour circadian rhythms in gene expression, which are translated into rhythms in metabolism and behavior. It is derived from the Lat…
27	ABCC5	9606.ENSP00000333926	ABCC5	Multidrug resistance-associated protein 5; Acts as a multispecific organic anion pump which can transport nucleotide analogs; Belongs to the ABC transporter superfamily. ABCC family. Conjugate transporter (TC 3.A.1.208) subfamily
28	NAA50	9606.ENSP00000240922	NAA50	N(alpha)-acetyltransferase 50, nate catalytic subunit; N-alpha-acetyltransferase 50; N-alpha-acetyltransferase that acetylates the N-terminus of proteins that retain their initiating methionine. Has a broad substrate specificity: able to acetylate the initiator methionine of most peptides, except for those with a proline in second position. Also displays N-epsilon-acetyltransferase activity by me…
29	PPM1F	9606.ENSP00000263212	PPM1F	Protein phosphatase 1F; Dephosphorylates and concomitantly deactivates CaM- kinase II activated upon autophosphorylation, and CaM-kinases IV and I activated upon phosphorylation by CaM-kinase kinase. Promotes apoptosis; Belongs to the PP2C family
30	RGS12	9606.ENSP00000339381	RGS12	Regulator of G-protein signaling 12; Regulates G protein-coupled receptor signaling cascades. Inhibits signal transduction by increasing the GTPase activity of G protein alpha subunits, thereby driving them into their inactive GDP-bound form; PDZ domain containing
31	WNK1	9606.ENSP00000341292	WNK1	Serine/threonine-protein kinase WNK1; Serine/threonine kinase which plays an important role in the regulation of electrolyte homeostasis, cell signaling, survival, and proliferation. Acts as an activator and inhibitor of sodium-coupled chloride cotransporters and potassium-coupled chloride cotransporters respectively. Activates SCNN1A, SCNN1B, SCNN1D and SGK1. Controls sodium and chloride ion tra…
32	ZWINT	9606.ENSP00000363055	ZWINT	ZW10 interacting kinetochore protein; ZW10 interactor; Part of the MIS12 complex, which is required for kinetochore formation and spindle checkpoint activity. Required to target ZW10 to the kinetochore at prometaphase
33	UQCC1	9606.ENSP00000363506	UQCC1	Ubiquinol-cytochrome-c reductase complex assembly factor 1; Required for the assembly of the ubiquinol-cytochrome c reductase complex (mitochondrial respiratory chain complex III or cytochrome b-c1 complex). Involved in cytochrome b translation and/or stability; Belongs to the CBP3 family
34	GAPVD1	9606.ENSP00000377664	GAPVD1	GTPase-activating protein and VPS9 domain-containing protein 1; Acts both as a GTPase-activating protein (GAP) and a guanine nucleotide exchange factor (GEF), and participates in various processes such as endocytosis, insulin receptor internalization or LC2A4/GLUT4 trafficking. Acts as a GEF for the Ras-related protein RAB31 by exchanging bound GDP for free GTP, leading to regulate LC2A4/GLUT4 tr…
35	PPFIBP1	9606.ENSP00000314724	PPFIBP1	Ppfia binding protein 1; Liprin-beta-1; May regulate the disassembly of focal adhesions. Did not bind receptor-like tyrosine phosphatases type 2A; Sterile alpha motif domain containing
36	MDM4	9606.ENSP00000356150	MDM4	Protein Mdm4; Inhibits p53/TP53- and TP73/p73-mediated cell cycle arrest and apoptosis by binding its transcriptional activation domain. Inhibits degradation of MDM2. Can reverse MDM2-targeted degradation of TP53 while maintaining suppression of TP53 transactivation and apoptotic functions; Ring finger proteins
37	SEC14L1	9606.ENSP00000376268	SEC14L1	SEC14-like protein 1; May play a role in innate immunity by inhibiting the antiviral RIG-I signaling pathway. In this pathway, functions as a negative regulator of DDX58/RIG-I, the cytoplasmic sensor of viral nucleic acids. Prevents the interaction of DDX58 with MAVS/IPS1, an important step in signal propagation. May also regulate the SLC18A3 and SLC5A7 cholinergic transporters; PRELI domain cont…
38	ATP2C1	9606.ENSP00000421326	ATP2C1	Calcium-transporting ATPase type 2C member 1; This magnesium-dependent enzyme catalyzes the hydrolysis of ATP coupled with the transport of the calcium; Belongs to the cation transport ATPase (P-type) (TC 3.A.3) family. Type IIA subfamily
39	ITSN1	9606.ENSP00000370719	ITSN1	Intersectin-1; Acts as guanine nucleotide exchange factor (GEF) specific for the CDC42 GTPase (By similarity). Adapter protein that may provide indirect link between the endocytic membrane traffic and the actin assembly machinery. May regulate the formation of clathrin-coated vesicles. Involved in endocytosis of integrin beta-1 (ITGB1) and transferrin receptor (TFR); internalization of ITGB1 as D…
40	RRBP1	9606.ENSP00000367038	RRBP1	Ribosome-binding protein 1; Acts as a ribosome receptor and mediates interaction between the ribosome and the endoplasmic reticulum membrane
41	ACOX3	9606.ENSP00000348775	ACOX3	Peroxisomal acyl-coenzyme A oxidase 3; Oxidizes the CoA-esters of 2-methyl-branched fatty acids; Belongs to the acyl-CoA oxidase family
42	ANKRD12	9606.ENSP00000262126	ANKRD12	Ankyrin repeat domain-containing protein 12; May recruit HDACs to the p160 coactivators/nuclear receptor complex to inhibit ligand-dependent transactivation; Ankyrin repeat domain containing
43	MACF1	9606.ENSP00000354573	MACF1	Microtubule-actin cross-linking factor 1, isoforms 1/2/3/5; Isoform 2: F-actin-binding protein which plays a role in cross-linking actin to other cytoskeletal proteins and also binds to microtubules. Plays an important role in ERBB2-dependent stabilization of microtubules at the cell cortex. Acts as a positive regulator of Wnt receptor signaling pathway and is involved in the translocation of AXI…
44	COPS7A	9606.ENSP00000438115	COPS7A	COP9 signalosome complex subunit 7a; Component of the COP9 signalosome complex (CSN), a complex involved in various cellular and developmental processes. The CSN complex is an essential regulator of the ubiquitin (Ubl) conjugation pathway by mediating the deneddylation of the cullin subunits of SCF-type E3 ligase complexes, leading to decrease the Ubl ligase activity of SCF-type complexes such as…
45	NKTR	9606.ENSP00000232978	NKTR	Natural killer cell triggering receptor; NK-tumor recognition protein; Component of a putative tumor-recognition complex. Involved in the function of NK cells; Cyclophilin peptidylprolyl isomerases
46	CREB1	9606.ENSP00000387699	CREB1	Cyclic AMP-responsive element-binding protein 1; Phosphorylation-dependent transcription factor that stimulates transcription upon binding to the DNA cAMP response element (CRE), a sequence present in many viral and cellular promoters. Transcription activation is enhanced by the TORC coactivators which act independently of Ser-133 phosphorylation. Involved in different cellular processes includin…
47	MCMBP	9606.ENSP00000353098	MCMBP	Mini-chromosome maintenance complex-binding protein; Associated component of the MCM complex that acts as a regulator of DNA replication. Binds to the MCM complex during late S phase and promotes the disassembly of the MCM complex from chromatin, thereby acting as a key regulator of pre-replication complex (pre-RC) unloading from replicated DNA. Can dissociate the MCM complex without addition of …
48	BMAL1	9606.ENSP00000384517	ARNTL	Aryl hydrocarbon receptor nuclear translocator-like protein 1; Transcriptional activator which forms a core component of the circadian clock. The circadian clock, an internal time- keeping system, regulates various physiological processes through the generation of approximately 24 hour circadian rhythms in gene expression, which are translated into rhythms in metabolism and behavior. It is derive…
49	NFX1	9606.ENSP00000368856	NFX1	Transcriptional repressor NF-X1; Binds to the X-box motif of MHC class II genes and represses their expression. May play an important role in regulating the duration of an inflammatory response by limiting the period in which MHC class II molecules are induced by interferon-gamma. Isoform 3 binds to the X-box motif of TERT promoter and represses its expression. Together with PABPC1 or PABPC4, iso…
50	ARID5B	9606.ENSP00000279873	ARID5B	AT-rich interactive domain-containing protein 5B; Transcription coactivator that binds to the 5'-AATA[CT]- 3' core sequence and plays a key role in adipogenesis and liver development. Acts by forming a complex with phosphorylated PHF2, which mediates demethylation at Lys-336, leading to target the PHF2-ARID5B complex to target promoters, where PHF2 mediates demethylation of dimethylated 'Lys-9' o…
51	PHF20L1	9606.ENSP00000378784	PHF20L1	PHD finger protein 20 like 1
52	ATG10	9606.ENSP00000282185	ATG10	Ubiquitin-like-conjugating enzyme ATG10; E2-like enzyme involved in autophagy. Acts as an E2-like enzyme that catalyzes the conjugation of ATG12 to ATG5. ATG12 conjugation to ATG5 is required for autophagy. Likely serves as an ATG5-recognition molecule. Not involved in ATG12 conjugation to ATG3 (By similarity). Plays a role in adenovirus-mediated cell lysis; Belongs to the ATG10 family
53	NCAPH2	9606.ENSP00000299821	NCAPH2	Condensin-2 complex subunit H2; Regulatory subunit of the condensin-2 complex, a complex that seems to provide chromosomes with an additional level of organization and rigidity and in establishing mitotic chromosome architecture. May play a role in lineage-specific role in T-cell development (By similarity); Condensin II subunits
54	SEPTIN6	9606.ENSP00000341524	2006-09-01	Septin-6; Filament-forming cytoskeletal GTPase. Required for normal organization of the actin cytoskeleton. Involved in cytokinesis. May play a role in HCV RNA replication. Forms a filamentous structure with SEPT12, SEPT6, SEPT2 and probably SEPT4 at the sperm annulus which is required for the structural integrity and motility of the sperm tail during postmeiotic differentiation; Septins
55	HIPK2	9606.ENSP00000385571	HIPK2	Homeodomain-interacting protein kinase 2; Serine/threonine-protein kinase involved in transcription regulation, p53/TP53-mediated cellular apoptosis and regulation of the cell cycle. Acts as a corepressor of several transcription factors, including SMAD1 and POU4F1/Brn3a and probably NK homeodomain transcription factors. Phosphorylates PDX1, ATF1, PML, p53/TP53, CREB1, CTBP1, CBX4, RUNX1, EP300, …
56	NFAT5	9606.ENSP00000457593	NFAT5	Nuclear factor of activated T-cells 5; Transcription factor involved, among others, in the transcriptional regulation of osmoprotective and inflammatory genes. Mediates the transcriptional response to hypertonicity. Positively regulates the transcription of LCN2 and S100A4 genes; optimal transactivation of these genes requires the presence of DDX5/DDX17. Binds the DNA consensus sequence 5'- [ACT]…

## Sheet: Table_S8
Supplementary Table 8: List of GSE included and excluded from the analysis. Hits in each paper referring to the dose used in the experiment is reported in the "hit column"
Sample	Citation	doi	Method paper	Hit
EMTAB6396	Scala & Kinaret et al. 2018 [83]	10.1016/j.impact.2018.05.003	/	We focused on low dose exposure for 48 h and thoroughly characterized their effects by interrogating three different molecular districts genome-wide, the mRNA, microRNA, and DNA methylation
GSE103101	missing citation		/
GSE112780	Snyder-Talkington et al. 2016 [49]	10.1080/15287394.2016.1159635	https://www.ncbi.nlm.nih.gov/pmc/articles/PMC3920208/	The 40 μg/mouse dose has been previously demonstrated by our laboratory to cause significant alveolar interstitial fibrosis without overwhelming the lung
GSE113088	Vis et al. 2018 [86]	10.1021/acsnano.8b03363	/	Having established sublethal concentrations of USSN,
GSE117056	missing citation		/
GSE122197	Ilves et al. 2019 [62]	10.1186/s12989-019-0309-1	https://www.sciencedirect.com/science/article/pii/S0147651318309151?via%3Dihub	The lower concentration of 200 mg Cu kg−1 dw was chosen to be sub-lethal. The upper concentration of 1000 mg Cu kg−1 dw was equivalent to that suggested in the limit test according to OECD
GSE127773	Kooter et al. 2019 [63]	10.1021/acsnano.9b01823	/	Finally, in order to relate the human equivalent dose to a real-life scenario, we based our extrapolations on the 5 mg/m3 PEL of occupational exposure
GSE148705	Gallud et al. 2020	https://doi.org/10.1002/advs.202002221	/	Furthermore, proteomics and transcriptomics assessment of THP‐1 cells exposed to a low dose (EC10) of ENMs was performed along with detailed bioinformatics analysis of the data
GSE157266	Gallud et al. 2020	https://doi.org/10.1002/advs.202002221	/	Furthermore, proteomics and transcriptomics assessment of THP‐1 cells exposed to a low dose (EC10) of ENMs was performed along with detailed bioinformatics analysis of the data
GSE16727	Busch et al. 2010 [70]	10.1186/1471-2164-11-65	https://ehp.niehs.nih.gov/doi/10.1289/ehp.0800121	The subacute response to CoCl2 was analysed and discussed with respect to downstream events of HIF1 and involvement of other transcription factors (e.g
GSE16727	Busch W et al. 2010	10.1186/1471-2164-11-65	https://ehp.niehs.nih.gov/doi/10.1289/ehp.0800121	The subacute response to CoCl2 was analysed and discussed with respect to downstream events of HIF1 and involvement of other transcription factors (e.g
GSE17676	Peng et al. 2010 [88]	10.1021/nl903043z	supplemtary information
GSE19487	Halappanavar et al. 2011 [89]	10.1002/em.20639	https://pubmed.ncbi.nlm.nih.gov/18331653/	In this study, mice were exposed using a biologically relevant exposure route to a relatively low dose of nanoTiO2 (mimicking the occupational scenario in terms of the total mass administered) and similar changes in gene expression profiles were noted despite differences in doses and time points
GSE20692	Eom et al. 2014 [90]	10.1016/j.toxlet.2014.05.019	/
GSE29042	Dymacek & Guo, 2011 [50]	10.1109/BIBM.2011.76	https://pubmed.ncbi.nlm.nih.gov/22891886/
GSE35193	Bourdon et al. 2012 [51]	10.1093/toxsci/kfs119	/	These doses equal the pulmonary deposition after 1, 3, and 9 working days for a mouse at the occupational exposure limit of 3.5 mg/m3 CB per 8 h work shift (as established by the Occupational Safety and Health Administration and the National Institute for Occupational Safety and Health)
GSE39330	Tuomela et al. 2013 [71]	10.1371/journal.pone.0068415	/	The doses of 1 µg/ml and 10 µg/ml were selected based on cell viability analysis (Figure S5) to represent an exposure when there was not any detectable toxicity (1 µg/ml) and on the other hand a sub-lethal dose (10 µg/ml) putatively revealing a strong but also a specific transcriptional response not related solely to overt cell death
GSE41041	Husain et al. 2013 [52]	10.1016/j.taap.2013.03.018	/	Based on these results a No Observed Effect Level (NOEL) for nano-TiO2 of 19 cm2 was derived for mice, corresponding to the lowest tested dose
GSE42066	Tilton et al. 2014 [53]	10.3109/17435390.2013.803624	Complete paper not available	For MWCNT, no toxicity was observed at 1 h after expo- sure and a low level of toxicity (<20% change, p < 0.05) was observed at 24 h after exposure only in response to the high concentration of 100 mg/mL in all three cell types. In con- trast, TiO2-NB elicited higher levels of toxicity (20–40% change, p < 0.01) at 24 h in both THP-1 and SAE cells. However, only low levels of toxicity were observe…
GSE42067	Tilton et al. 2014 [53]	10.3109/17435390.2013.803624	Complete paper not available	For MWCNT, no toxicity was observed at 1 h after expo- sure and a low level of toxicity (<20% change, p < 0.05) was observed at 24 h after exposure only in response to the high concentration of 100 mg/mL in all three cell types. In con- trast, TiO2-NB elicited higher levels of toxicity (20–40% change, p < 0.01) at 24 h in both THP-1 and SAE cells. However, only low levels of toxicity were observe…
GSE42068	Tilton et al. 2014 [53]	10.3109/17435390.2013.803624	Complete paper not available	For MWCNT, no toxicity was observed at 1 h after expo- sure and a low level of toxicity (<20% change, p < 0.05) was observed at 24 h after exposure only in response to the high concentration of 100 mg/mL in all three cell types. In con- trast, TiO2-NB elicited higher levels of toxicity (20–40% change, p < 0.01) at 24 h in both THP-1 and SAE cells. However, only low levels of toxicity were observe…
GSE43515	missing citation		/
GSE45322	Osmond-McLeod et al. 2013 [73]	10.1186/1743-8977-10-54	Methods not published	An initial concentration response curve was generated to select an appropriate treatment concentration that elicited a mechanistic response in hONS cells for at least one of the ZnO products. hONS cells were exposed to ZnO products at the selected concentration (25 μg/mL) for up to 24 h, after which the cellular responses to treatment were measured by a variety of assays
GSE45598	Hussien et al. 2013 [94]	10.1002/phy2.27	/	we show a dose-dependent increase in the metabolic activity of epithelial cells that was accompanied by a small, but significant dose-dependent decrease in cell proliferation.
GSE4567	Karoly et al. 2007 [95]	10.1289/ehp.9556	/	not stated
GSE46998	Søs Poulsen et al. 2013 [66]	10.1371/journal.pone.0080452	/	In order to confirm that lack of response in FE1 cells following low concentration exposures was not due to the analysis of only a subset of genes associated with a few biological effects, global analysis of gene expression analysis was performed (as described above) on the lower concentration (0.0125, 0.125, 1.25 µg/ml) groups
GSE46999	Søs Poulsen et al. 2013 [66]	10.1371/journal.pone.0080452	/	In order to confirm that lack of response in FE1 cells following low concentration exposures was not due to the analysis of only a subset of genes associated with a few biological effects, global analysis of gene expression analysis was performed (as described above) on the lower concentration (0.0125, 0.125, 1.25 µg/ml) groups
GSE50176	Rydman et al. 2014 [97]	10.1186/s12989-014-0048-2	/	Using different types of CNT, we exposed C57BL/6 mice to an aerosol of rCNT or tCNT repeatedly for 4 h, for a total of 4 days and collected samples 24 h after the last treatment, thus mimicking a one-week occupational exposure
GSE51186	Ronzani et al. 2014 [54]	10.1093/jac/dku122	https://academic.oup.com/jac/article/68/11/2561/828656	Application for thrapeutic use
GSE51417	Teeguarden et al. 2014 [74]	10.1186/s12989-014-0046-4	/	The mildly inflammogentic cellular doses experienced by mice were similar to those calculated for humans exposed to the same material at the existing permissible exposure limit of 10 mg/m3iron oxide (as Fe).
GSE51421	Aday et al. 2014 [75]	10.1039/C4RA04041D	Complete paper not available	Our results show that NPs have no substantial effect in cell proliferation, metabolism and differentiation of CD34+ cells or ECs;
GSE51636	Chernova et al. 2017 [98]	10.1016/j.cub.2017.09.007	/	In three parallel studies, we exposed mice to low, occupationally relevant doses of CNTs, consecutively reducing the dose and increasing exposure time: 5 μg/mouse for 1–12 weeks; 2.5 μg for 1 year; and 1 μg, 0.5 μg, and 0.2 μg for up to 20 months
GSE53700	Fede et al. 2014 [76]	10.3390/ijerph110908867	/	Not stated , doses higher than occupational
GSE55286	Poulsen et al. 2015 [55]	10.1016/j.taap.2014.12.011	/	. The doses reflect pulmonary deposition in mice after 1, 3, and 9 working days of 8 h at the Danish occupational exposure limit of 3.5 mg/m3for Printex90 carbon black particles
GSE55349	Bajak et al. 2015 [56]	10.1016/j.toxlet.2014.12.008	/	Not stated but in the discussion they report that only at the highest concentration an effect on the viability is visible "We must admit that this cytotoxic effect was observed only at relatively high levels of exposure (200 μM and 300 μM), with the most evident inhibitory effect detected at concentration 300 μM at 72 h.".
GSE56324	Husain et al. 2015 [77]	10.3109/17435390.2014.996192	/	The doses used in this study are equivalent to 1.5 and 15 working days at the Danish occupational exposure level for nano-TiO2 (6.0 mg Ti/m3–10 mg TiO2/m3), respectively (At vejledning, 2007)
GSE56325	Husain et al. 2015 [77]	10.3109/17435390.2014.996192	/	The doses used in this study are equivalent to 1.5 and 15 working days at the Danish occupational exposure level for nano-TiO2 (6.0 mg Ti/m3–10 mg TiO2/m3), respectively (At vejledning, 2007)
GSE60797	Williams et al. 2015	10.3762/bjnano.6.252	https://doi.org/10.1080/15287394.2012.699852	not stated
GSE60798	Halappanavar et al. 2014 [57]	10.1002/em.21936	/	The 18, 54, and 162 µg of free TiO2NP doses represent 1.5, 5, and 15 eight-hr working days at the maximum permitted Danish occupational exposure level for TiO2, which is 6.0 or 10 mg TiO2/m3. This calculation is based on the assumption that ∼9% of the inhaled mass is deposited in the pulmonary region
GSE60799	Halappanavar et al. 2014 [57]	10.1002/em.21936	/	The 18, 54, and 162 µg of free TiO2NP doses represent 1.5, 5, and 15 eight-hr working days at the maximum permitted Danish occupational exposure level for TiO2, which is 6.0 or 10 mg TiO2/m3. This calculation is based on the assumption that ∼9% of the inhaled mass is deposited in the pulmonary region
GSE60800	Williams et al. 2015	10.3762/bjnano.6.252	/	multiple studies, check them
GSE61366	Poulsen et al. 2015 [78]	10.1016/j.taap.2015.01.011	/	The doses used were selected for studying systemic and hepatic mechanisms following a pulmonary exposure to MWCNTs and they are within the dose ranges of other instillation/aspiration studies (Kim et al., 2014, Park et al., 2009, Porter et al., 2010, Shvedova et al., 2008, Snyder-Talkington et al., 2013). They correspond to 1, 3, and 9 days of exposure (8 h/day) to CNTs, assuming 33% deposition r…
GSE62253	Böhmert et al. 2015 [67]	10.3109/17435390.2014.980760	Complete paper not available	On the basis of the cytotoxicity tests, these concentrations are non-cytotoxic concentrations for silver nano- particles as well as silver ions and one additional slightly cytotoxic concentration (approximately EC20) for silver nanoparticles.
GSE62769	Perkins et al. 2015 [68]	10.1093/hmg/ddu551	/	To avoid use of lethal concentrations of particles, we first performed cell viability assays over a range of concentrations. Both particles had dose-responsive effects on viability, inducing only about 15% loss of viability (non-significant) at highest concentrations (150 × 106μm2/cm2) over a 24 h period (Figure 1)
GSE63552	Nymark et al. 2015 [58]	10.3109/17435390.2015.1017022	Complete paper not available	In this study, we have characterised gene and microRNA (miRNA) expression changes associated with mitochondrial dysfunction in human bronchial epithelial cells after exposure to low biologically relevant doses (0.25 and 2 mg/cm2 ) of MWCNT- 7.
GSE63806	Pisani et al. 2015 [59]	10.1186/s12864-015-1521-5	/	testes up to the LOAEL + 10% cell death with respect to the control
GSE68036	Husain et al. 2015 [79]	10.1016/j.taap.2015.11.003	/	Our exposure (162 μg CBNPs/mouse) is equivalent to the cumulative dose expected in nine 8-h working days at the current Danish occupational exposure limit based on observed particle size distribution during aerosolization of CBNPs (Jackson et al., 2012a)
GSE75429	Rahman et al. 2017 [69]	10.1016/j.mrgentox.2017.08.005	/	For Mitsui-7 the doses were 36 ± 6 μg/mouse (low dose) and 109 ± 18 μg/mouse (high dose), and for NM-401 the doses were 26 ± 2 μg/mouse (low dose) and 78 ± 5 μg/mouse (high dose).
GSE79766	Gao et al. 2017 [100]	10.1186/s12951-017-0265-6	/	In order to unravel the mechanism of toxicity, the effect of AgNPs on the gene expression in ESCs was studied here at a relatively low toxicity concentration (~EC10) to avoid cellular processes in necrotic or apoptotic cells overwhelming and leading to misinterpretation of the data
GSE81564	Rahman et al. 2017 [60]	10.1093/mutage/gew048	/	The doses 18, 54, 162 and 486 μg/mouse are equivalent to 1.5, 5, 15, and 45 working days at the Danish occupational exposure level for TiO2 (6.0mg Ti/m3~9.75mg TiO2/m3), respectively
GSE81565	Rahman et al. 2017 [60]	10.1093/mutage/gew048	/	The doses 18, 54, 162 and 486 μg/mouse are equivalent to 1.5, 5, 15, and 45 working days at the Danish occupational exposure level for TiO2 (6.0mg Ti/m3~9.75mg TiO2/m3), respectively
GSE81566	Rahman et al. 2017 [60]	10.1093/mutage/gew048	/	The doses 18, 54, 162 and 486 μg/mouse are equivalent to 1.5, 5, 15, and 45 working days at the Danish occupational exposure level for TiO2 (6.0mg Ti/m3~9.75mg TiO2/m3), respectively
GSE81567	Rahman et al. 2017 [60]	10.1093/mutage/gew048	/	The doses 18, 54, 162 and 486 μg/mouse are equivalent to 1.5, 5, 15, and 45 working days at the Danish occupational exposure level for TiO2 (6.0mg Ti/m3~9.75mg TiO2/m3), respectively
GSE81568	Rahman et al. 2017 [60]	10.1093/mutage/gew048	/	The doses 18, 54, 162 and 486 μg/mouse are equivalent to 1.5, 5, 15, and 45 working days at the Danish occupational exposure level for TiO2 (6.0mg Ti/m3~9.75mg TiO2/m3), respectively
GSE81569	Rahman et al. 2017 [60]	10.1093/mutage/gew048	/	The doses 18, 54, 162 and 486 μg/mouse are equivalent to 1.5, 5, 15, and 45 working days at the Danish occupational exposure level for TiO2 (6.0mg Ti/m3~9.75mg TiO2/m3), respectively
GSE82062	Guo et al. 2017 [101]	10.1080/17435390.2017.1403658	/	5 lg/mL, no obvious toxicity to BEAS-2B cells, was chosen as the dosage of amorphous SiNPs in the following chronic exposure study
GSE84982	van der Zande et al. 2016 [80]	10.1080/17435390.2016.1225132	/	To detect biologically relevant effects by whole genome differential gene expression analysis we established a sub-cytotoxic dose of 80–100% viability
GSE85711	Kinaret et al. 2017 [102]	10.1021/acsnano.6b05652	/	This low-dose rCNT aspiration-induced pulmonary inflammation highly resembles the pulmonary inflammation induced by 4 days of inhalation with the same rCNT
GSE88786	Lastra et al. 2019 [82]	10.33218/prnano2(4).190802.1	/	The concentration of nanoparticles used (20 μg/mL of TiO2) is below cytotoxic levels and the period of nanoparticle incubation with cells in this study lasted as long as 24 hours with intermittent cell harvest for mRNA and protein isolation.
GSE92563	Proquin et al. 2018 [103]	10.1016/j.dib.2017.11.067		quantity in food product
GSE92900	Kinaret et al. 2017 [81]	10.1021/acsnano.6b08650	https://pubs.acs.org/doi/10.1021/acsnano.6b05652	mimicking one-week occupational exposure.
GSE92987	Kalmodia et al. 2017 [104]	10.1016/j.omtn.2017.10.012	/	induces apoptosis in retinoblastoma
GSE96720	Li et al. 2018 [105]	10.1093/toxsci/kfy090	/	induces apoptosis at the higher concentrations
GSE98236	Pisani et al. 2017 [61]	10.1080/17435390.2017.1378749	/	The lowest dose tested (1.6 µg/cm2) induced no molecular effect and was defined as 'No Observed Transcriptional Effect level.' The dose 16 µg/cm2 revealed nascent but transient effects
GSE99929	Orecchioni et al. 2017 [106]	10.1038/s41467-017-01015-3	/	not stated
GSE14452	discarded dataset
GSE7010	discarded dataset
GSE92899	discarded dataset
GSE30213	discarded dataset
GSE30214	discarded dataset
GSE30215	discarded dataset
GSE30180	discarded dataset
GSE30200	discarded dataset
GSE100500	discarded dataset
GSE44294	discarded dataset
Vocabulary
One_word	More_words	Sentence
sublethal	real-life exposure	not observe toxicity
subtoxic	occupational setting	without overwhelming the lung
sub-lethal	occupational exposure	subchronic inhalation of low toxicity
low toxicity	occupational work week	no cytotoxicity effect
subchronic	cell viability	below the concentrations that induce cytotoxicity
subacute	working days	viability of THP-1 24 h cultures was between 85% and 95% compared with untreated culture
EC10	low-dose	occupationally relevant doses
LC50	occupational settings	We must admit that this cytotoxic effect was observed only at relatively high levels of exposure (200 μM and 300 μM)
EC50	absence of toxicity	equivalent to working days
NOTEL		biologically relevant dose
LOTEL		to identify the molecular events triggered by these different NPs by gene expression profiling
biocompatible

## Sheet: Table_S9
Supplementary Table 9: Motif analysis results for in vivo and in vitro clusters
in_vivo_complete_biomarkers	Factorbook	in_vitro_complete_biomarkers	Factorbook
TWTTTTTTTWTTTTT	ZNF362	WTTTTTWTTTTTWWW	ZNF362
GGSSGGGGGCGGGGS	KLF10	CSCCSSCSCCGCCCC	FOS
CGCCTGTAATCCCAG	ZNF460	GCTGGGATTACAGGC	ZNF460
CCAGCCTGGSCAACA	ZNF770	RCCTCRGCCTCCCR	ZNF770
CCHRCCTCMGCCTCC	ZNF770	YTCYTYYYYTTCCYC	ZNF263
GCCACCRYGCCCRGC	ZNF460	TGAGCCACCRCRCCC	CHD4
YYYYYYYYTCC	NFXL1	ACTWCARCTYCCRG	ZNF143
CTCRAACTCCTGACC	KDM1A	TGTTRSCCAGGCTGG	ZNF770
TAGAGACGGGGTTTC	BCL11A
AGAATCRCTTGAACC	ZNF362

## Sheet: Table_S10_1
Supplementary Table 10: C2H2 ZNF targets enrichment of the Key Events. In the next page enrichment of the complete AOPs. Proportion covered and statistics are included for each AOP
Key_event_name	annotation	p-value	p-adjusted	ngenes_key_event	proportion_regulated
impaired olfactory function (anosmia)	AdverseOutcome	5.19e-103	4.5e-100	653	55/653
Liver Injury	AdverseOutcome	3.2e-15	2.77e-12	1100	661/1100
N/A, Liver Steatosis	AdverseOutcome	3.2e-15	2.77e-12	1100	661/1100
Increased, Liver Steatosis	AdverseOutcome	3.2e-15	2.77e-12	1100	661/1100
Decreased, Body Weight	AdverseOutcome	2.63e-13	2.28e-10	1569	902/1569
Occurrence, Epileptic seizure	AdverseOutcome	2.65e-13	2.29e-10	412	272/412
Apoptosis	AdverseOutcome	3.94e-13	3.41e-10	325	221/325
Promotion, ovarian adenomas	AdverseOutcome	1.17e-11	1.01e-08	787	474/787
Exacerbation of systemic lupus erythematosus (SLE)	AdverseOutcome	4.04e-11	3.5e-08	269	75/269
Increased, adenosquamous carcinomas of endometrium	AdverseOutcome	1.06e-10	9.17e-08	678	410/678
Increase, hepatocellular adenomas and carcinomas	AdverseOutcome	5.87e-10	5.08e-07	666	400/666
Testicular Cancer	AdverseOutcome	9.74e-10	8.44e-07	631	380/631
Increase, lung cancer	AdverseOutcome	1.37e-09	1.19e-06	625	376/625
Lung cancer	AdverseOutcome	1.37e-09	1.19e-06	625	376/625
Increased, mesotheliomas	AdverseOutcome	1.52e-09	1.31e-06	603	364/603
Infant leukaemia	AdverseOutcome	1.52e-09	1.31e-06	603	364/603
Pancreatic acinar cell tumors	AdverseOutcome	1.52e-09	1.31e-06	603	364/603
Increase, Adenomas/carcinomas (renal tubular)	AdverseOutcome	1.52e-09	1.31e-06	603	364/603
Increase, Adenomas/carcinomas (bronchioloalveolar)	AdverseOutcome	1.52e-09	1.31e-06	603	364/603
Increase, Adenomas/carcinomas (follicular cell)	AdverseOutcome	1.52e-09	1.31e-06	603	364/603
Increase, Papillomas/carcinomas (squamous cells)	AdverseOutcome	1.52e-09	1.31e-06	603	364/603
Increase, Adenomas/carcinomas (urothelial)	AdverseOutcome	1.52e-09	1.31e-06	603	364/603
Formation, Hepatocellular and Bile duct tumors	AdverseOutcome	1.52e-09	1.31e-06	603	364/603
Increase, Cancer	AdverseOutcome	1.52e-09	1.31e-06	603	364/603
Tumorigenesis, Hepatocellular carcinoma	AdverseOutcome	2.13e-09	1.85e-06	650	389/650
Promotion, ovarian granular cell tumors	AdverseOutcome	2.52e-09	2.18e-06	647	387/647
Increase, Endometrial adenocarcinomas	AdverseOutcome	4.48e-09	3.88e-06	614	368/614
Parkinsonian motor deficits	AdverseOutcome	1.05e-08	9.13e-06	310	199/310
Sensory axonal peripheral neuropathy	AdverseOutcome	1.34e-08	1.16e-05	513	311/513
Ororofacial clefting	AdverseOutcome	1.08e-07	9.39e-05	657	384/657
Increased, steatosis	AdverseOutcome	1.59e-07	0.000137	212	140/212
Increased, adenomas (pituitary)	AdverseOutcome	1.76e-07	0.000153	898	510/898
Liver Cancer	AdverseOutcome	2.11e-07	0.000182	178	120/178
N/A, Steatohepatisis	AdverseOutcome	4.83e-07	0.000418	194	128/194
Multi Organ Failure involving Acute Respiratory Distress Syndrome	AdverseOutcome	7.77e-07	0.000673	399	241/399
Increased, Adenomas/carcinomas (mammary)	AdverseOutcome	2.96e-06	0.00257	170	112/170
Accumulation, Liver lipid	AdverseOutcome	3.43e-06	0.00297	202	130/202
Increase, Increased susceptibility to infection	AdverseOutcome	2.55e-05	0.0221	292	176/292
Neurodegeneration	AdverseOutcome	2.81e-05	0.0243	190	120/190
N/A, Neurodegeneration	AdverseOutcome	2.81e-05	0.0243	190	120/190
Cerebrovascular disease (stroke)	AdverseOutcome	2.99e-05	0.0259	172	110/172
metastatic breast cancer	AdverseOutcome	3.36e-05	0.0291	207	129/207
Increase risk, microcephaly	AdverseOutcome	6.28e-05	0.0544	223	137/223
N/A, Breast Cancer	AdverseOutcome	0.00029	0.252	219	132/219
Increased, Pancreatic acinar tumors	AdverseOutcome	0.00032	0.277	102	67/102
N/A, Liver fibrosis	AdverseOutcome	0.00113	0.977	139	86/139
Formation, Liver fibrosis	AdverseOutcome	0.00113	0.977	139	86/139
Increased, Developmental Defects	AdverseOutcome	0.749	1	39	20/39
Promotion, mesovarian leiomyomas	AdverseOutcome	0.169	1	90	50/90
Trigeminal and/or vagal nerve excitation causes Airway Hyper-responsiveness,Cough, Dyspnea	AdverseOutcome	0.53	1	40	17/40
Increased Respiratory irritability and Chronic Cough,	AdverseOutcome	1	1	17	2017-08-01
Decrease, Lung function	AdverseOutcome	1	1	55	26/55
Necrosis	AdverseOutcome	0.0175	1	65	41/65
Lung fibrosis	AdverseOutcome	0.372	1	183	81/183
Hepatotoxicity	AdverseOutcome	1	1	12	2022-12-06
Increase, hypertension	AdverseOutcome	0.0233	1	522	276/522
Increased, agitation	AdverseOutcome	0.00713	1	110	67/110
Increased, depression	AdverseOutcome	1	1	69	33/69
Increased, hippocampal hyperdepolarization	AdverseOutcome	0.777	1	12	2022-12-05
Increased, epilepsy	AdverseOutcome	1	1	11	2022-11-05
Inhibit, gastric ulcer formation	AdverseOutcome	0.11	1	6	2022-06-05
Activated, gastric ulcer formation	AdverseOutcome	0.00302	1	47	33/47
Analgesia	AdverseOutcome	0.144	1	68	26/68
Plaque progression in arteries	AdverseOutcome	0.326	1	9	2022-09-06
obesity	AdverseOutcome	0.908	1	74	36/74
Pulmonary fibrosis	AdverseOutcome	0.372	1	183	81/183
Testicular atrophy	AdverseOutcome	0.441	1	170	76/170
Decrease, Growth	AdverseOutcome	0.683	1	96	48/96
Heart failure	AdverseOutcome	0.488	1	33	18/33
Necrotic Tissue	AdverseOutcome	0.414	1	23	13/23
Facial cartilage structures are reduced in size and morphologically distorted	AdverseOutcome	0.659	1	82	37/82
Chemical induced Fanconi syndrome	AdverseOutcome	0.217	1	53	30/53
Bronchiolitis obliterans	AdverseOutcome	0.0573	1	148	59/148
Inflamatory events in light-exposed tissues	AdverseOutcome	0.835	1	600	290/600
Chronic kidney disease	AdverseOutcome	0.00568	1	163	96/163
Treatment-resistant gastric cancer	AdverseOutcome	0.00226	1	193	114/193
decrease, male anogenital distance	AdverseOutcome	0.0103	1	139	51/139
Psoriatic skin disease	AdverseOutcome	0.386	1	163	72/163
Impairment of T-cell dependent antibody response	AdverseOutcome	0.371	1	20	2020-12-01
Reduce, Sperm count	AdverseOutcome	0.124	1	42	15/42
Urothelial Tumor	AdverseOutcome	0.251	1	3	0/3
Immune mediated hepatitis	AdverseOutcome	0.536	1	94	48/94
Increase, Allergic Respiratory Hypersensitivity Response	AdverseOutcome	0.643	1	42	22/42
Loss, Cochlear function	AdverseOutcome	0.256	1	63	35/63
N/A, Cyanosis occurs	AdverseOutcome	1	1	107	51/107
Decrease, Fertility	AdverseOutcome	0.112	1	295	127/295
N/A, Impairment of reproductive capacity	AdverseOutcome	0.112	1	295	127/295
Impairment, Learning and memory	AdverseOutcome	0.00695	1	259	146/259
Malformation, Male reproductive tract	AdverseOutcome	0.645	1	307	151/307
Cholestasis, Pathology	AdverseOutcome	0.0554	1	266	143/266
Uroporphyria	AdverseOutcome	0.326	1	9	2022-09-06
irregularities, ovarian cycle	AdverseOutcome	0.43	1	14	2014-05-01
impaired, Fertility	AdverseOutcome	0.112	1	295	127/295
Decreased sperm quantity / quality in the adult, Decreased fertility	AdverseOutcome	0.112	1	295	127/295
Decreased fertility in the adult, Decreased sperm quantity and/or quality in the adult testis	AdverseOutcome	0.112	1	295	127/295
Decreased Cholesterol, Decreased sperm quantity and/or quality in the adult testis	AdverseOutcome	0.362	1	121	63/121
Reduced, Reproductive Success	AdverseOutcome	0.112	1	295	127/295
Increase, Leydig cell tumors	AdverseOutcome	1	1	12	2022-12-06
Increased, Kidney Failure	AdverseOutcome	0.492	1	8	2022-08-05
Occurrence, Kidney toxicity	AdverseOutcome	0.188	1	58	33/58
sensitisation, skin	AdverseOutcome	0.016	1	481	257/481
Increase, Site of Contact Nasal Tumors	AdverseOutcome	0.478	1	1	2022-01-01
Hypertension	AdverseOutcome	0.0233	1	522	276/522
Decreased fertility, Reduced number of oocytes ovulated	AdverseOutcome	0.0589	1	312	132/312
Impairment, T-cell dependent antibody response	AdverseOutcome	0.00646	1	49	33/49
Acute Myeloid Leukemia	AdverseOutcome	0.00129	1	149	91/149
Encephalitis	AdverseOutcome	0.0389	1	53	33/53
transposition of the great arteries	AdverseOutcome	1	1	79	38/79
Pyroptosis	AdverseOutcome	0.311	1	48	19/48
Myocardial Infarction	AdverseOutcome	0.0809	1	95	54/95
Sudden cardiac death	AdverseOutcome	0.00307	1	168	100/168
Increased, Oxidative damage	AdverseOutcome	0.00448	1	67	44/67
Gestational diabetes mellitus	AdverseOutcome	0.00122	1	724	391/724
Memory Loss	AdverseOutcome	0.0187	1	239	133/239
Chronic obstructive pulmonary disease	AdverseOutcome	0.4	1	90	39/90
Viral infection and host-to-host transmission, proliferated	AdverseOutcome	0.4	1	51	21/51
Promotion, Hepatocelluar carcinoma	AdverseOutcome	0.627	1	68	35/68
Thromboinflammation, Increased	AdverseOutcome	0.0548	1	201	82/201
increase, Preeclampsia	AdverseOutcome	0.835	1	23	2023-10-01
dysgeusia	AdverseOutcome	1	1	7	2022-07-03
olfactory sensory neurons, decrease	KeyEvent	7.85e-126	6.8e-123	649	33/649
Sustentacular cells, decrease	KeyEvent	1.2e-115	1.04e-112	603	32/603
Olfactory epithelium degeneration	KeyEvent	2.86e-114	2.48e-111	617	36/617
Disruption, Membrane integrity	KeyEvent	9.03e-25	7.82e-22	6047	2427/6047
Activation, Keratinocytes	KeyEvent	2.02e-24	1.75e-21	140	11/140
Formation, Liver tumor	KeyEvent	5.69e-19	4.93e-16	1243	757/1243
Decrease, palatal shelf outgrowth	KeyEvent	1.28e-18	1.11e-15	1106	680/1106
Increase, Liver and splenic hemosiderosis	KeyEvent	1.12e-15	9.74e-13	1136	683/1136
liver dysfunction	KeyEvent	2.43e-15	2.1e-12	1099	661/1099
Activation, PI3K	KeyEvent	4.13e-15	3.58e-12	311	218/311
Increased, tumor growth	KeyEvent	4.04e-14	3.5e-11	1112	662/1112
Altered, Cardiovascular development/function	KeyEvent	5.13e-14	4.44e-11	1405	819/1405
Oxidation of membrane lipids	KeyEvent	7.64e-14	6.62e-11	915	554/915
Increase, Preneoplastic foci (hepatocytes)	KeyEvent	1.29e-12	1.12e-09	971	578/971
Decreased, Apoptosis (Epithelial Cells)	KeyEvent	1.85e-12	1.6e-09	319	216/319
Activation, 3-hydroxy-3-methylglutaryl-CoA reductase gene	KeyEvent	5.49e-12	4.76e-09	1137	664/1137
Increased, Second Messenger Production	KeyEvent	1.98e-11	1.72e-08	88	1988-12-01
Decrease, Second messenger production	KeyEvent	1.98e-11	1.72e-08	88	1988-12-01
Apoptotic cell death	KeyEvent	1.82e-10	1.58e-07	420	267/420
Unfolded Protein Response	KeyEvent	1.9e-10	1.64e-07	288	192/288
Decrease, GLI1/2 translocation to nucleus	KeyEvent	2.95e-10	2.56e-07	173	124/173
Increased, Migration (Endothelial Cells)	KeyEvent	3.59e-10	3.11e-07	356	230/356
Increase, Respiratory or Squamous Metaplasia	KeyEvent	4.42e-10	3.83e-07	657	396/657
Formation, Mallory body	KeyEvent	1.24e-09	1.07e-06	144	33/144
Increased, Firbrosarcoma	KeyEvent	1.52e-09	1.31e-06	603	364/603
Increased, liposarcoma	KeyEvent	1.52e-09	1.31e-06	603	364/603
Increased, hemagiosarcoma	KeyEvent	1.52e-09	1.31e-06	603	364/603
Increased, Invasion	KeyEvent	1.52e-09	1.31e-06	603	364/603
Impaired inguinoscrotal testicular descent phase	KeyEvent	1.59e-09	1.38e-06	820	481/820
Dysfunctional Autophagy	KeyEvent	1.84e-09	1.6e-06	323	209/323
Activation, ChREBP	KeyEvent	2.11e-09	1.82e-06	267	177/267
Alteration, lipid metabolism	KeyEvent	2.32e-09	2.01e-06	257	171/257
N/A, hypoxia	KeyEvent	7.57e-09	6.55e-06	93	72/93
stabilization, PPAR alpha co-repressor	KeyEvent	1.08e-08	9.31e-06	317	203/317
Increased CGRP, neuronal release of CGRP	KeyEvent	1.42e-08	1.23e-05	369	122/369
Disruption, Microtubule dynamics	KeyEvent	3.45e-08	2.98e-05	476	289/476
Disturbance, Lysosomal function	KeyEvent	4.46e-08	3.86e-05	180	123/180
Disruption, Lysosome	KeyEvent	4.46e-08	3.86e-05	180	123/180
Increased, Motility	KeyEvent	6.37e-08	5.52e-05	268	173/268
Proteasomal dysfunction	KeyEvent	8.26e-08	7.15e-05	139	98/139
Increase, platelet aggregation	KeyEvent	8.68e-08	7.52e-05	361	224/361
Activate, calmodulin	KeyEvent	1.1e-07	9.49e-05	217	143/217
Occurrence, Ballooning degeneration (hepatocyte)	KeyEvent	1.32e-07	0.000114	167	114/167
Decreased steroidogenesis, Increased Apoptosis of Adult Leydig Cells	KeyEvent	1.47e-07	0.000127	184	124/184
Dysregulation, ACE2 expression and activity	KeyEvent	1.69e-07	0.000146	410	250/410
Increased, prolactin exposure	KeyEvent	1.88e-07	0.000162	125	89/125
Increased, prolactin secretion	KeyEvent	1.88e-07	0.000162	125	89/125
Respiratory distress/arrest	KeyEvent	2e-07	0.000173	204	135/204
Increased apoptosis, decreased number of adult Leydig Cells	KeyEvent	2.01e-07	0.000174	187	125/187
Increased, PPAR-alpha activation	KeyEvent	2.53e-07	0.000219	196	130/196
increased platelet surface TLR9 expression	KeyEvent	3.89e-07	0.000337	106	77/106
Non-alcoholic fatty liver disease	KeyEvent	4.83e-07	0.000418	194	128/194
Decreased, Prolactin	KeyEvent	5.36e-07	0.000464	130	91/130
Reduced, platelet aggregation	KeyEvent	6.14e-07	0.000532	351	215/351
Decreased, Testosterone binding to androgen receptor (hypothalamus)	KeyEvent	7.56e-07	0.000654	195	128/195
N/A, Mitochondrial dysfunction 1	KeyEvent	8.06e-07	0.000698	174	116/174
Increase, Mutations in Critical Genes	KeyEvent	1.01e-06	0.000875	312	193/312
Changes/Inhibition, Cellular Homeostasis and Apoptosis	KeyEvent	1.23e-06	0.00107	180	119/180
Cell injury/death	KeyEvent	1.41e-06	0.00122	313	193/313
Activation, JNK	KeyEvent	1.48e-06	0.00129	160	107/160
Altered, Protein Production	KeyEvent	1.51e-06	0.0013	218	140/218
increased adipogenesis	KeyEvent	1.71e-06	0.00148	281	175/281
Altered gene expression, NF-kB dependent Interleukin-6 pathway	KeyEvent	1.84e-06	0.00159	185	121/185
Increased, adipogenesis	KeyEvent	2.15e-06	0.00186	155	104/155
Reduce expression, BDNF (Brain-derived neurotrophic factor)	KeyEvent	8.86e-06	0.00768	248	154/248
Reduced, BDNF (Brain-derived neurotrophic factor)	KeyEvent	8.86e-06	0.00768	248	154/248
Inhibition, Nuclear factor kappa B (NF-kB)	KeyEvent	9.73e-06	0.00842	381	226/381
Activation of TGF-Œ≤ signaling	KeyEvent	1.11e-05	0.00961	225	141/225
Activation, TGF-beta pathway	KeyEvent	1.11e-05	0.00961	225	141/225
Activation, Transforming Growth Factor beta pathway	KeyEvent	1.11e-05	0.00961	225	141/225
Decreased Na/K ATPase activity	KeyEvent	1.11e-05	0.00964	350	209/350
increase, placental insufficiency	KeyEvent	1.23e-05	0.0107	752	421/752
Alteration, Wnt pathway	KeyEvent	1.39e-05	0.012	323	194/323
Platelet activation, Increased	KeyEvent	1.39e-05	0.0121	332	199/332
Reduced, SHP activity	KeyEvent	2.38e-05	0.0206	117	79/117
Activation, SHP	KeyEvent	2.38e-05	0.0206	117	79/117
Activation of ER stress	KeyEvent	3.75e-05	0.0325	59	44/59
Decrease, Cell proliferation	KeyEvent	3.89e-05	0.0337	737	410/737
Activation, AKT	KeyEvent	4.05e-05	0.0351	113	76/113
Perturbation of cholesterol	KeyEvent	4.19e-05	0.0363	89	62/89
Induction, Upregulation of glucuronyltransferase activity	KeyEvent	4.71e-05	0.0408	32	1932-04-01
Increased SARS-CoV-2 production	KeyEvent	5.1e-05	0.0441	91	63/91
Maturation of TNF/iNOS-Producing Dendritic Cells	KeyEvent	5.59e-05	0.0484	152	98/152
Activation, mTORC1	KeyEvent	0.000103	0.089	24	21/24
Down Regulation, Gulcose-6-phosphate dehydrogenase	KeyEvent	0.000143	0.124	69	49/69
Increase activation, Nuclear factor kappa B (NF-kB)	KeyEvent	0.000177	0.153	318	186/318
Release of G Proteins	KeyEvent	0.000199	0.172	150	95/150
Increase, proinflammatory mediators (TNFalpha)	KeyEvent	0.000205	0.178	201	123/201
Increase of anti-DNA antibody from autoreactive B cell	KeyEvent	0.000227	0.197	196	120/196
Hyperphosphorylation of Tau	KeyEvent	0.000229	0.198	31	25/31
Altered, Transcription of genes by AR	KeyEvent	0.000285	0.247	157	98/157
Suppression, VLDL secretion	KeyEvent	0.000301	0.261	39	30/39
Interferon-I antiviral response, antagonized by SARS-CoV-2	KeyEvent	0.000311	0.269	86	58/86
Impairment, Fourth pharyngeal arch development	KeyEvent	0.000331	0.286	277	163/277
Inactivated, 5-HTR (serotonin receptors)	KeyEvent	0.000331	0.287	17	2017-01-01
Increased, Thyroid-stimulating hormone (TSH)	KeyEvent	0.000363	0.315	104	68/104
Decrease, Glucose uptake	KeyEvent	0.00044	0.381	85	57/85
Increased, 5-HT3 (5-hydroxytryptamine)	KeyEvent	0.000498	0.431	20	2020-02-01
Inadequate DNA repair	KeyEvent	0.000508	0.44	508	283/508
Increased micro RNA expression	KeyEvent	0.00055	0.476	63	44/63
Accumulation of misfolded proteins	KeyEvent	0.00066	0.571	60	42/60
Dysfunction, Mitochondria	KeyEvent	0.00108	0.934	124	78/124
Damaging, Mitochondria	KeyEvent	0.00108	0.934	124	78/124
Injury, Mitochondria	KeyEvent	0.00108	0.934	124	78/124
Induction, Liver ‚ÄúDysfunctional‚Äù Changes by CGA 330050	KeyEvent	0.0011	0.955	230	135/230
Activation of specific nuclear receptors, PPAR-gamma activation	KeyEvent	0.099	1	410	213/410
Increased, secretion of local growth factors	KeyEvent	0.0665	1	204	84/204
Increased, proliferation of mesenchymal cells	KeyEvent	0.385	1	33	13/33
Increased, IGF-1 (mouse)	KeyEvent	0.793	1	14	2014-06-01
Increased activity, beta-2 adrenergic receptor	KeyEvent	0.371	1	11	2022-11-07
relaxation, smooth muscle	KeyEvent	0.221	1	6	2022-06-01
Proliferation/Clonal Expansion, smooth muscle	KeyEvent	0.108	1	88	50/88
Hypertrophy/hyperplasia, smooth muscle	KeyEvent	0.0637	1	5	0/5
Decreased, Ovarian E2	KeyEvent	0.0109	1	98	34/98
Increased, secretion of GnRH from hypothalamus	KeyEvent	0.00616	1	106	65/106
Increased, secrection of FSH from anterior pituitary	KeyEvent	0.00436	1	105	65/105
Increased, secretion of LH from anterior pituitary	KeyEvent	0.00857	1	107	65/107
Hyperplasia, ovarian stromal cells	KeyEvent	0.00307	1	159	95/159
Hyperplasia, ovarian epithelium	KeyEvent	0.74	1	36	16/36
Decrease, E2 blood concentrations at hypothalamus	KeyEvent	0.106	1	75	43/75
Increased, cholestasis	KeyEvent	0.0651	1	269	144/269
prolonged, elevation of serun CCK	KeyEvent	0.925	1	115	54/115
Increased, Cellular proliferation / hyperplasia of acinar cells	KeyEvent	1	1	1	0/1
Promotion, SIX-1 postive basal-type progenitor cells	KeyEvent	1	1	1	0/1
Proliferation/Clonal Expansion, aberrant basal cells	KeyEvent	0.0308	1	115	67/115
squamous metaplasia, aberrant basal cells	KeyEvent	0.018	1	132	77/132
Increased, Hyperplasia (glandular epithelial cells of endometrium)	KeyEvent	0.259	1	114	61/114
Decreased, GnRH pulsatility/release in hypothalamus	KeyEvent	0.00616	1	106	65/106
Decreased, LH Surge from anterior pituitary	KeyEvent	0.0507	1	117	67/117
prolonged, estrus	KeyEvent	0.501	1	2	0/2
Increased, circulating estrogen levels	KeyEvent	0.0468	1	102	59/102
Increased, lactotroph hyperplasia and hypertrophy	KeyEvent	0.269	1	334	170/334
[truncated: 614 more rows]

[truncated: 8 more sheets: Table_S10_2, Table_S11, Table_S12_AThaliana, Table_S12CElegance, Table_S12DRerio, Table_S12EAlbidus, Table_S13, Table_S14]
